# Supplementary material for: Characterization of oligopeptide patterns in large protein sets
Source: BMC Genomics. 2007 Oct 1;8:346. doi: 10.1186/1471-2164-8-346 (PMC2231379; doi:10.1186/1471-2164-8-346)
Supplement: Additional file 5 — Details of genome data set. The table shows detailed information on sources of data included in the genome set. Columns are separated with a tab-character with one source file on each row. If a species has multiple entries (e.g. one file for each chromosome), then the files are concatenated on the basis of their NCBI taxonomic id. Columns are: 1. NCBI Taxonomy lineage. 2. NCBI Taxonomy id. 3. NCBI Taxonomy scientific name. 4. Species name on source server. 5. Filepath on source server. 6. Source server (FTP). 7. Login directory. 8. Size in bytes. 9. Last modification date on source server. [file 1471-2164-8-346-S5.tsv]

NCBI Taxonomy lineage	NCBI Taxonomy id	NCBI Taxonomy scientific name	Species name on source server	Filepath on source server	Source server (FTP)	Login direcotry	Size in bytes	Last modification date on source server
root:cellular organisms:Archaea:Crenarchaeota:Thermoprotei:Desulfurococcales:Desulfurococcaceae:Aeropyrum:Aeropyrum pernix	56636	Aeropyrum pernix	Aeropyrum_pernix	genbank/genomes/Bacteria/Aeropyrum_pernix/BA000002.faa	ftp.ncbi.nih.gov	/	636331	Thu Dec 7 10:22:10 2006
root:cellular organisms:Archaea:Crenarchaeota:Thermoprotei:Sulfolobales:Sulfolobaceae:Sulfolobus:Sulfolobus acidocaldarius:Sulfolobus acidocaldarius DSM 639	330779	Sulfolobus acidocaldarius DSM 639	Sulfolobus_acidocaldarius_DSM_639	genbank/genomes/Bacteria/Sulfolobus_acidocaldarius_DSM_639/CP000077.faa	ftp.ncbi.nih.gov	/	845638	Wed Dec 6 09:11:56 2006
root:cellular organisms:Archaea:Crenarchaeota:Thermoprotei:Sulfolobales:Sulfolobaceae:Sulfolobus:Sulfolobus solfataricus	2287	Sulfolobus solfataricus	Sulfolobus_solfataricus	genbank/genomes/Bacteria/Sulfolobus_solfataricus/AE006641.faa	ftp.ncbi.nih.gov	/	1132656	Mon Jun 20 22:22:14 2005
root:cellular organisms:Archaea:Crenarchaeota:Thermoprotei:Sulfolobales:Sulfolobaceae:Sulfolobus:Sulfolobus tokodaii	111955	Sulfolobus tokodaii	Sulfolobus_tokodaii	genbank/genomes/Bacteria/Sulfolobus_tokodaii/BA000023.faa	ftp.ncbi.nih.gov	/	1052489	Wed Nov 29 14:00:29 2006
root:cellular organisms:Archaea:Crenarchaeota:Thermoprotei:Thermoproteales:Thermofilaceae:Thermofilum:Thermofilum pendens:Thermofilum pendens Hrk 5	368408	Thermofilum pendens Hrk 5	Thermofilum_pendens_Hrk_5	genbank/genomes/Bacteria/Thermofilum_pendens_Hrk_5/CP000505.faa	ftp.ncbi.nih.gov	/	709035	Fri Dec 22 03:37:16 2006
root:cellular organisms:Archaea:Crenarchaeota:Thermoprotei:Thermoproteales:Thermofilaceae:Thermofilum:Thermofilum pendens:Thermofilum pendens Hrk 5	368408	Thermofilum pendens Hrk 5	Thermofilum_pendens_Hrk_5	genbank/genomes/Bacteria/Thermofilum_pendens_Hrk_5/CP000506.faa	ftp.ncbi.nih.gov	/	13523	Fri Dec 22 03:37:22 2006
root:cellular organisms:Archaea:Crenarchaeota:Thermoprotei:Thermoproteales:Thermoproteaceae:Pyrobaculum:Pyrobaculum aerophilum	13773	Pyrobaculum aerophilum	Pyrobaculum_aerophilum	genbank/genomes/Bacteria/Pyrobaculum_aerophilum/AE009441.faa	ftp.ncbi.nih.gov	/	906104	Wed May 11 22:02:26 2005
root:cellular organisms:Archaea:Crenarchaeota:Thermoprotei:Thermoproteales:Thermoproteaceae:Pyrobaculum:Pyrobaculum islandicum:Pyrobaculum islandicum DSM 4184	384616	Pyrobaculum islandicum DSM 4184	Pyrobaculum_islandicum_DSM_4184	genbank/genomes/Bacteria/Pyrobaculum_islandicum_DSM_4184/CP000504.faa	ftp.ncbi.nih.gov	/	727176	Sat Dec 23 03:03:02 2006
root:cellular organisms:Archaea:Euryarchaeota:Archaeoglobi:Archaeoglobales:Archaeoglobaceae:Archaeoglobus:Archaeoglobus fulgidus	2234	Archaeoglobus fulgidus	Archaeoglobus_fulgidus	genbank/genomes/Bacteria/Archaeoglobus_fulgidus/AE000782.faa	ftp.ncbi.nih.gov	/	906406	Fri Jan 20 05:25:43 2006
root:cellular organisms:Archaea:Euryarchaeota:Halobacteria:Halobacteriales:Halobacteriaceae:Haloarcula:Haloarcula marismortui:Haloarcula marismortui ATCC 43049	272569	Haloarcula marismortui ATCC 43049	Haloarcula_marismortui_ATCC_43049	genbank/genomes/Bacteria/Haloarcula_marismortui_ATCC_43049/AY596294.faa	ftp.ncbi.nih.gov	/	42440	Thu Dec 7 00:37:05 2006
root:cellular organisms:Archaea:Euryarchaeota:Halobacteria:Halobacteriales:Halobacteriaceae:Haloarcula:Haloarcula marismortui:Haloarcula marismortui ATCC 43049	272569	Haloarcula marismortui ATCC 43049	Haloarcula_marismortui_ATCC_43049	genbank/genomes/Bacteria/Haloarcula_marismortui_ATCC_43049/AY596297.faa	ftp.ncbi.nih.gov	/	1179808	Thu Dec 7 00:36:20 2006
root:cellular organisms:Archaea:Euryarchaeota:Halobacteria:Halobacteriales:Halobacteriaceae:Haloarcula:Haloarcula marismortui:Haloarcula marismortui ATCC 43049	272569	Haloarcula marismortui ATCC 43049	Haloarcula_marismortui_ATCC_43049	genbank/genomes/Bacteria/Haloarcula_marismortui_ATCC_43049/AY596292.faa	ftp.ncbi.nih.gov	/	13421	Thu Dec 7 00:36:50 2006
root:cellular organisms:Archaea:Euryarchaeota:Halobacteria:Halobacteriales:Halobacteriaceae:Haloarcula:Haloarcula marismortui:Haloarcula marismortui ATCC 43049	272569	Haloarcula marismortui ATCC 43049	Haloarcula_marismortui_ATCC_43049	genbank/genomes/Bacteria/Haloarcula_marismortui_ATCC_43049/AY596293.faa	ftp.ncbi.nih.gov	/	16810	Thu Dec 7 00:36:53 2006
root:cellular organisms:Archaea:Euryarchaeota:Halobacteria:Halobacteriales:Halobacteriaceae:Haloarcula:Haloarcula marismortui:Haloarcula marismortui ATCC 43049	272569	Haloarcula marismortui ATCC 43049	Haloarcula_marismortui_ATCC_43049	genbank/genomes/Bacteria/Haloarcula_marismortui_ATCC_43049/AY596298.faa	ftp.ncbi.nih.gov	/	98296	Thu Dec 7 00:36:33 2006
root:cellular organisms:Archaea:Euryarchaeota:Halobacteria:Halobacteriales:Halobacteriaceae:Haloarcula:Haloarcula marismortui:Haloarcula marismortui ATCC 43049	272569	Haloarcula marismortui ATCC 43049	Haloarcula_marismortui_ATCC_43049	genbank/genomes/Bacteria/Haloarcula_marismortui_ATCC_43049/AY596290.faa	ftp.ncbi.nih.gov	/	10333	Thu Dec 7 00:36:42 2006
root:cellular organisms:Archaea:Euryarchaeota:Halobacteria:Halobacteriales:Halobacteriaceae:Haloarcula:Haloarcula marismortui:Haloarcula marismortui ATCC 43049	272569	Haloarcula marismortui ATCC 43049	Haloarcula_marismortui_ATCC_43049	genbank/genomes/Bacteria/Haloarcula_marismortui_ATCC_43049/AY596291.faa	ftp.ncbi.nih.gov	/	12096	Thu Dec 7 00:36:46 2006
root:cellular organisms:Archaea:Euryarchaeota:Halobacteria:Halobacteriales:Halobacteriaceae:Haloarcula:Haloarcula marismortui:Haloarcula marismortui ATCC 43049	272569	Haloarcula marismortui ATCC 43049	Haloarcula_marismortui_ATCC_43049	genbank/genomes/Bacteria/Haloarcula_marismortui_ATCC_43049/AY596296.faa	ftp.ncbi.nih.gov	/	147555	Thu Dec 7 00:37:34 2006
root:cellular organisms:Archaea:Euryarchaeota:Halobacteria:Halobacteriales:Halobacteriaceae:Haloarcula:Haloarcula marismortui:Haloarcula marismortui ATCC 43049	272569	Haloarcula marismortui ATCC 43049	Haloarcula_marismortui_ATCC_43049	genbank/genomes/Bacteria/Haloarcula_marismortui_ATCC_43049/AY596295.faa	ftp.ncbi.nih.gov	/	59385	Thu Dec 7 00:37:12 2006
root:cellular organisms:Archaea:Euryarchaeota:Halobacteria:Halobacteriales:Halobacteriaceae:Halobacterium:Halobacterium sp.	2243	Halobacterium sp.	Halobacterium_sp	genbank/genomes/Bacteria/Halobacterium_sp/AE004437.faa	ftp.ncbi.nih.gov	/	749980	Thu Dec 7 00:32:20 2006
root:cellular organisms:Archaea:Euryarchaeota:Halobacteria:Halobacteriales:Halobacteriaceae:Halobacterium:Halobacterium sp.	2243	Halobacterium sp.	Halobacterium_sp	genbank/genomes/Bacteria/Halobacterium_sp/AF016485.faa	ftp.ncbi.nih.gov	/	61115	Thu Dec 7 00:32:49 2006
root:cellular organisms:Archaea:Euryarchaeota:Halobacteria:Halobacteriales:Halobacteriaceae:Halobacterium:Halobacterium sp.	2243	Halobacterium sp.	Halobacterium_sp	genbank/genomes/Bacteria/Halobacterium_sp/AE004438.faa	ftp.ncbi.nih.gov	/	121486	Thu Dec 7 00:32:41 2006
root:cellular organisms:Archaea:Euryarchaeota:Halobacteria:Halobacteriales:Halobacteriaceae:Haloquadra:Haloquadratum walsbyi	293091	Haloquadratum walsbyi	Haloquadratum_walsbyi	genbank/genomes/Bacteria/Haloquadratum_walsbyi/AM180088.faa	ftp.ncbi.nih.gov	/	1056463	Thu Dec 7 00:30:37 2006
root:cellular organisms:Archaea:Euryarchaeota:Halobacteria:Halobacteriales:Halobacteriaceae:Haloquadra:Haloquadratum walsbyi	293091	Haloquadratum walsbyi	Haloquadratum_walsbyi	genbank/genomes/Bacteria/Haloquadratum_walsbyi/AM180089.faa	ftp.ncbi.nih.gov	/	13152	Thu Dec 7 00:28:29 2006
root:cellular organisms:Archaea:Euryarchaeota:Halobacteria:Halobacteriales:Halobacteriaceae:Natronomonas:Natronomonas pharaonis	2257	Natronomonas pharaonis	Natronomonas_pharaonis	genbank/genomes/Bacteria/Natronomonas_pharaonis/CR936257.faa	ftp.ncbi.nih.gov	/	1061096	Wed Dec 6 20:19:40 2006
root:cellular organisms:Archaea:Euryarchaeota:Halobacteria:Halobacteriales:Halobacteriaceae:Natronomonas:Natronomonas pharaonis	2257	Natronomonas pharaonis	Natronomonas_pharaonis	genbank/genomes/Bacteria/Natronomonas_pharaonis/CR936258.faa	ftp.ncbi.nih.gov	/	48782	Thu Nov 30 01:36:48 2006
root:cellular organisms:Archaea:Euryarchaeota:Halobacteria:Halobacteriales:Halobacteriaceae:Natronomonas:Natronomonas pharaonis	2257	Natronomonas pharaonis	Natronomonas_pharaonis	genbank/genomes/Bacteria/Natronomonas_pharaonis/CR936259.faa	ftp.ncbi.nih.gov	/	9723	Thu Nov 30 01:36:52 2006
root:cellular organisms:Archaea:Euryarchaeota:Methanobacteria:Methanobacteriales:Methanobacteriaceae:Methanosphaera:Methanosphaera stadtmanae	2317	Methanosphaera stadtmanae	Methanosphaera_stadtmanae	genbank/genomes/Bacteria/Methanosphaera_stadtmanae/CP000102.faa	ftp.ncbi.nih.gov	/	646676	Wed Dec 6 21:47:28 2006
root:cellular organisms:Archaea:Euryarchaeota:Methanobacteria:Methanobacteriales:Methanobacteriaceae:Methanothermobacter:Methanothermobacter thermautotrophicus	145262	Methanothermobacter thermautotrophicus	Methanobacterium_thermoautotrophicum	genbank/genomes/Bacteria/Methanobacterium_thermoautotrophicum/AE000666.faa	ftp.ncbi.nih.gov	/	730145	Wed Dec 6 22:10:42 2006
root:cellular organisms:Archaea:Euryarchaeota:Methanococci:Methanococcales:Methanocaldococcaceae:Methanocaldococcus:Methanocaldococcus jannaschii	2190	Methanocaldococcus jannaschii	Methanococcus_jannaschii	genbank/genomes/Bacteria/Methanococcus_jannaschii/L77118.faa	ftp.ncbi.nih.gov	/	18303	Fri Jan 20 03:05:14 2006
root:cellular organisms:Archaea:Euryarchaeota:Methanococci:Methanococcales:Methanocaldococcaceae:Methanocaldococcus:Methanocaldococcus jannaschii	2190	Methanocaldococcus jannaschii	Methanococcus_jannaschii	genbank/genomes/Bacteria/Methanococcus_jannaschii/L77117.faa	ftp.ncbi.nih.gov	/	667112	Fri Jan 20 03:04:51 2006
root:cellular organisms:Archaea:Euryarchaeota:Methanococci:Methanococcales:Methanocaldococcaceae:Methanocaldococcus:Methanocaldococcus jannaschii	2190	Methanocaldococcus jannaschii	Methanococcus_jannaschii	genbank/genomes/Bacteria/Methanococcus_jannaschii/L77119.faa	ftp.ncbi.nih.gov	/	5519	Fri Jan 20 03:06:19 2006
root:cellular organisms:Archaea:Euryarchaeota:Methanococci:Methanococcales:Methanococcaceae:Methanococcus:Methanococcus maripaludis:Methanococcus maripaludis S2	267377	Methanococcus maripaludis S2	Methanococcus_maripaludis_S2	genbank/genomes/Bacteria/Methanococcus_maripaludis_S2/BX950229.faa	ftp.ncbi.nih.gov	/	665040	Wed Dec 6 22:02:23 2006
root:cellular organisms:Archaea:Euryarchaeota:Methanomicrobia:Methanomicrobiales:Methanospirillaceae:Methanospirillum:Methanospirillum hungatei:Methanospirillum hungatei JF-1	323259	Methanospirillum hungatei JF-1	Methanospirillum_hungatei_JF-1	genbank/genomes/Bacteria/Methanospirillum_hungatei_JF-1/CP000254.faa	ftp.ncbi.nih.gov	/	1322495	Wed Dec 6 21:45:52 2006
root:cellular organisms:Archaea:Euryarchaeota:Methanomicrobia:Methanosarcinales:Methanosaetaceae:Methanosaeta:Methanothrix thermophila:Methanosaeta thermophila PT	349307	Methanosaeta thermophila PT	Methanosaeta_thermophila_PT	genbank/genomes/Bacteria/Methanosaeta_thermophila_PT/CP000477.faa	ftp.ncbi.nih.gov	/	678778	Wed Dec 6 21:59:17 2006
root:cellular organisms:Archaea:Euryarchaeota:Methanomicrobia:Methanosarcinales:Methanosarcinaceae:Methanococcoides:Methanococcoides burtonii:Methanococcoides burtonii DSM 6242	259564	Methanococcoides burtonii DSM 6242	Methanococcoides_burtonii_DSM_6242	genbank/genomes/Bacteria/Methanococcoides_burtonii_DSM_6242/CP000300.faa	ftp.ncbi.nih.gov	/	919988	Wed Dec 6 22:08:41 2006
root:cellular organisms:Archaea:Euryarchaeota:Methanomicrobia:Methanosarcinales:Methanosarcinaceae:Methanosarcina:Methanosarcina acetivorans	2214	Methanosarcina acetivorans	Methanosarcina_acetivorans	genbank/genomes/Bacteria/Methanosarcina_acetivorans/AE010299.faa	ftp.ncbi.nih.gov	/	1840728	Tue Apr 18 12:59:59 2006
root:cellular organisms:Archaea:Euryarchaeota:Methanomicrobia:Methanosarcinales:Methanosarcinaceae:Methanosarcina:Methanosarcina barkeri	2208	Methanosarcina barkeri	Methanosarcina_barkeri_fusaro	genbank/genomes/Bacteria/Methanosarcina_barkeri_fusaro/CP000098.faa	ftp.ncbi.nih.gov	/	8767	Sun Nov 5 23:09:26 2006
root:cellular organisms:Archaea:Euryarchaeota:Methanomicrobia:Methanosarcinales:Methanosarcinaceae:Methanosarcina:Methanosarcina barkeri	2208	Methanosarcina barkeri	Methanosarcina_barkeri_fusaro	genbank/genomes/Bacteria/Methanosarcina_barkeri_fusaro/CP000099.faa	ftp.ncbi.nih.gov	/	1486291	Thu Nov 30 02:58:21 2006
root:cellular organisms:Archaea:Euryarchaeota:Methanomicrobia:Methanosarcinales:Methanosarcinaceae:Methanosarcina:Methanosarcina mazei	2209	Methanosarcina mazei	Methanosarcina_mazei	genbank/genomes/Bacteria/Methanosarcina_mazei/AE008384.faa	ftp.ncbi.nih.gov	/	1314964	Fri Jan 20 02:59:30 2006
root:cellular organisms:Archaea:Euryarchaeota:Methanopyri:Methanopyrales:Methanopyraceae:Methanopyrus:Methanopyrus kandleri	2320	Methanopyrus kandleri	Methanopyrus_kandleri	genbank/genomes/Bacteria/Methanopyrus_kandleri/AE009439.faa	ftp.ncbi.nih.gov	/	677661	Wed Dec 6 22:00:40 2006
root:cellular organisms:Archaea:Euryarchaeota:Thermococci:Thermococcales:Thermococcaceae:Pyrococcus:Pyrococcus abyssi	29292	Pyrococcus abyssi	Pyrococcus_abyssi	genbank/genomes/Bacteria/Pyrococcus_abyssi/AL096836.faa	ftp.ncbi.nih.gov	/	709911	Wed Nov 29 21:55:23 2006
root:cellular organisms:Archaea:Euryarchaeota:Thermococci:Thermococcales:Thermococcaceae:Pyrococcus:Pyrococcus furiosus	2261	Pyrococcus furiosus	Pyrococcus_furiosus	genbank/genomes/Bacteria/Pyrococcus_furiosus/AE009950.faa	ftp.ncbi.nih.gov	/	772143	Wed Dec 6 16:24:49 2006
root:cellular organisms:Archaea:Euryarchaeota:Thermococci:Thermococcales:Thermococcaceae:Pyrococcus:Pyrococcus horikoshii	53953	Pyrococcus horikoshii	Pyrococcus_horikoshii	genbank/genomes/Bacteria/Pyrococcus_horikoshii/BA000001.faa	ftp.ncbi.nih.gov	/	771435	Wed Nov 29 21:51:50 2006
root:cellular organisms:Archaea:Euryarchaeota:Thermococci:Thermococcales:Thermococcaceae:Thermococcus:Thermococcus kodakarensis:Thermococcus kodakarensis KOD1	69014	Thermococcus kodakarensis KOD1	Thermococcus_kodakaraensis_KOD1	genbank/genomes/Bacteria/Thermococcus_kodakaraensis_KOD1/AP006878.faa	ftp.ncbi.nih.gov	/	882801	Wed Dec 6 08:30:49 2006
root:cellular organisms:Archaea:Euryarchaeota:Thermoplasmata:Thermoplasmatales:Picrophilaceae:Picrophilus:Picrophilus torridus:Picrophilus torridus DSM 9790	263820	Picrophilus torridus DSM 9790	Picrophilus_torridus_DSM_9790	genbank/genomes/Bacteria/Picrophilus_torridus_DSM_9790/AE017261.faa	ftp.ncbi.nih.gov	/	619626	Fri Jan 20 02:26:20 2006
root:cellular organisms:Archaea:Euryarchaeota:Thermoplasmata:Thermoplasmatales:Thermoplasmataceae:Thermoplasma:Thermoplasma acidophilum	2303	Thermoplasma acidophilum	Thermoplasma_acidophilum	genbank/genomes/Bacteria/Thermoplasma_acidophilum/AL139299.faa	ftp.ncbi.nih.gov	/	595839	Wed Dec 6 08:29:11 2006
root:cellular organisms:Archaea:Euryarchaeota:Thermoplasmata:Thermoplasmatales:Thermoplasmataceae:Thermoplasma:Thermoplasma volcanium	50339	Thermoplasma volcanium	Thermoplasma_volcanium	genbank/genomes/Bacteria/Thermoplasma_volcanium/BA000011.faa	ftp.ncbi.nih.gov	/	586762	Wed Dec 6 08:28:05 2006
root:cellular organisms:Archaea:Nanoarchaeota:Nanoarchaeum:Nanoarchaeum equitans	160232	Nanoarchaeum equitans	Nanoarchaeum_equitans	genbank/genomes/Bacteria/Nanoarchaeum_equitans/AE017199.faa	ftp.ncbi.nih.gov	/	189385	Fri May 13 22:00:57 2005
Root:cellular organisms:Bacteria:Actinobacteria:Actinobacteria (class):Actinobacteridae:Actinomycetales:Actinomycineae:Actinomycetaceae:Actinomyces:Actinomyces naeslundii:Actinomyces naeslundii MG1	240017	Actinomyces naeslundii MG1	a_naeslundii_mg1	Microbial_Genomes/a_naeslundii_mg1/annotation_dbs/a_naeslundii_mg1.pep.gz	ftp.tigr.org	pub/data	627167	Tue Oct 10 15:52:04 2006
root:cellular organisms:Bacteria:Actinobacteria:Actinobacteria (class):Actinobacteridae:Actinomycetales:Corynebacterineae:Corynebacteriaceae:Corynebacterium:Corynebacterium diphtheriae	1717	Corynebacterium diphtheriae	Corynebacterium_diphtheriae	genbank/genomes/Bacteria/Corynebacterium_diphtheriae/BX248353.faa	ftp.ncbi.nih.gov	/	945779	Thu Dec 7 03:36:19 2006
root:cellular organisms:Bacteria:Actinobacteria:Actinobacteria (class):Actinobacteridae:Actinomycetales:Corynebacterineae:Corynebacteriaceae:Corynebacterium:Corynebacterium efficiens:Corynebacterium efficiens YS-314	196164	Corynebacterium efficiens YS-314	Corynebacterium_efficiens_YS-314	genbank/genomes/Bacteria/Corynebacterium_efficiens_YS-314/BA000035.faa	ftp.ncbi.nih.gov	/	1253008	Thu Dec 7 03:30:19 2006
root:cellular organisms:Bacteria:Actinobacteria:Actinobacteria (class):Actinobacteridae:Actinomycetales:Corynebacterineae:Corynebacteriaceae:Corynebacterium:Corynebacterium glutamicum:Corynebacterium glutamicum ATCC 13032	196627	Corynebacterium glutamicum ATCC 13032	Corynebacterium_glutamicum_ATCC_13032_Kitasato	genbank/genomes/Bacteria/Corynebacterium_glutamicum_ATCC_13032_Kitasato/BA000036.faa	ftp.ncbi.nih.gov	/	1299201	Thu Dec 7 03:23:36 2006
root:cellular organisms:Bacteria:Actinobacteria:Actinobacteria (class):Actinobacteridae:Actinomycetales:Corynebacterineae:Corynebacteriaceae:Corynebacterium:Corynebacterium jeikeium:Corynebacterium jeikeium K411	306537	Corynebacterium jeikeium K411	Corynebacterium_jeikeium_K411	genbank/genomes/Bacteria/Corynebacterium_jeikeium_K411/AF401314.faa	ftp.ncbi.nih.gov	/	4665	Thu Dec 7 03:18:16 2006
root:cellular organisms:Bacteria:Actinobacteria:Actinobacteria (class):Actinobacteridae:Actinomycetales:Corynebacterineae:Corynebacteriaceae:Corynebacterium:Corynebacterium jeikeium:Corynebacterium jeikeium K411	306537	Corynebacterium jeikeium K411	Corynebacterium_jeikeium_K411	genbank/genomes/Bacteria/Corynebacterium_jeikeium_K411/CR931997.faa	ftp.ncbi.nih.gov	/	933271	Thu Dec 7 03:20:42 2006
root:cellular organisms:Bacteria:Actinobacteria:Actinobacteria (class):Actinobacteridae:Actinomycetales:Corynebacterineae:Mycobacteriaceae:Mycobacterium:Mycobacterium avium complex (MAC):Mycobacterium avium:Mycobacterium avium 104	243243	Mycobacterium avium 104	Mycobacterium_avium_104	genbank/genomes/Bacteria/Mycobacterium_avium_104/CP000479.faa	ftp.ncbi.nih.gov	/	2086200	Thu Jan 4 04:06:49 2007
root:cellular organisms:Bacteria:Actinobacteria:Actinobacteria (class):Actinobacteridae:Actinomycetales:Corynebacterineae:Mycobacteriaceae:Mycobacterium:Mycobacterium leprae	1769	Mycobacterium leprae	Mycobacterium_leprae	genbank/genomes/Bacteria/Mycobacterium_leprae/AL450380.faa	ftp.ncbi.nih.gov	/	680884	Wed Dec 6 21:08:26 2006
root:cellular organisms:Bacteria:Actinobacteria:Actinobacteria (class):Actinobacteridae:Actinomycetales:Corynebacterineae:Mycobacteriaceae:Mycobacterium:Mycobacterium smegmatis:Mycobacterium smegmatis str. MC2 155	246196	Mycobacterium smegmatis str. MC2 155	Mycobacterium_smegmatis_MC2_155	genbank/genomes/Bacteria/Mycobacterium_smegmatis_MC2_155/CP000480.faa	ftp.ncbi.nih.gov	/	2830783	Thu Jan 4 04:07:23 2007
root:cellular organisms:Bacteria:Actinobacteria:Actinobacteria (class):Actinobacteridae:Actinomycetales:Corynebacterineae:Mycobacteriaceae:Mycobacterium:Mycobacterium sp. KMS	189918	Mycobacterium sp. KMS	Mycobacterium_KMS	genbank/genomes/Bacteria/Mycobacterium_KMS/CP000518.faa	ftp.ncbi.nih.gov	/	2276806	Sat Dec 23 03:05:27 2006
root:cellular organisms:Bacteria:Actinobacteria:Actinobacteria (class):Actinobacteridae:Actinomycetales:Corynebacterineae:Mycobacteriaceae:Mycobacterium:Mycobacterium sp. KMS	189918	Mycobacterium sp. KMS	Mycobacterium_KMS	genbank/genomes/Bacteria/Mycobacterium_KMS/CP000520.faa	ftp.ncbi.nih.gov	/	84846	Sat Dec 23 03:03:32 2006
root:cellular organisms:Bacteria:Actinobacteria:Actinobacteria (class):Actinobacteridae:Actinomycetales:Corynebacterineae:Mycobacteriaceae:Mycobacterium:Mycobacterium sp. KMS	189918	Mycobacterium sp. KMS	Mycobacterium_KMS	genbank/genomes/Bacteria/Mycobacterium_KMS/CP000519.faa	ftp.ncbi.nih.gov	/	108734	Sat Dec 23 03:03:20 2006
root:cellular organisms:Bacteria:Actinobacteria:Actinobacteria (class):Actinobacteridae:Actinomycetales:Corynebacterineae:Mycobacteriaceae:Mycobacterium:Mycobacterium tuberculosis complex:Mycobacterium bovis:Mycobacterium bovis BCG:Mycobacterium bovis BCG str. Pasteur 1173P2	410289	Mycobacterium bovis BCG str. Pasteur 1173P2	Mycobacterium_bovis_BCG_Pasteur_1173P2	genbank/genomes/Bacteria/Mycobacterium_bovis_BCG_Pasteur_1173P2/AM408590.faa	ftp.ncbi.nih.gov	/	1790806	Thu Jan 11 05:03:18 2007
root:cellular organisms:Bacteria:Actinobacteria:Actinobacteria (class):Actinobacteridae:Actinomycetales:Corynebacterineae:Mycobacteriaceae:Mycobacterium:Mycobacterium tuberculosis complex:Mycobacterium tuberculosis:Mycobacterium tuberculosis CDC1551	83331	Mycobacterium tuberculosis CDC1551	Mycobacterium_tuberculosis_CDC1551	genbank/genomes/Bacteria/Mycobacterium_tuberculosis_CDC1551/AE000516.faa	ftp.ncbi.nih.gov	/	1749003	Mon Jun 20 23:04:31 2005
root:cellular organisms:Bacteria:Actinobacteria:Actinobacteria (class):Actinobacteridae:Actinomycetales:Corynebacterineae:Mycobacteriaceae:Mycobacterium:Mycobacterium ulcerans:Mycobacterium ulcerans Agy99	362242	Mycobacterium ulcerans Agy99	Mycobacterium_ulcerans_Agy99	genbank/genomes/Bacteria/Mycobacterium_ulcerans_Agy99/CP000325.faa	ftp.ncbi.nih.gov	/	1762013	Wed Dec 6 20:45:48 2006
root:cellular organisms:Bacteria:Actinobacteria:Actinobacteria (class):Actinobacteridae:Actinomycetales:Corynebacterineae:Mycobacteriaceae:Mycobacterium:Mycobacterium vanbaalenii:Mycobacterium vanbaalenii PYR-1	350058	Mycobacterium vanbaalenii PYR-1	Mycobacterium_vanbaalenii_PYR-1	genbank/genomes/Bacteria/Mycobacterium_vanbaalenii_PYR-1/CP000511.faa	ftp.ncbi.nih.gov	/	2582969	Fri Dec 29 04:16:15 2006
root:cellular organisms:Bacteria:Actinobacteria:Actinobacteria (class):Actinobacteridae:Actinomycetales:Corynebacterineae:Nocardiaceae:Nocardia:Nocardia farcinica	37329	Nocardia farcinica	Nocardia_farcinica_IFM10152	genbank/genomes/Bacteria/Nocardia_farcinica_IFM10152/AP006618.faa	ftp.ncbi.nih.gov	/	2334464	Wed Dec 6 19:35:52 2006
root:cellular organisms:Bacteria:Actinobacteria:Actinobacteria (class):Actinobacteridae:Actinomycetales:Corynebacterineae:Nocardiaceae:Nocardia:Nocardia farcinica	37329	Nocardia farcinica	Nocardia_farcinica_IFM10152	genbank/genomes/Bacteria/Nocardia_farcinica_IFM10152/AP006620.faa	ftp.ncbi.nih.gov	/	33219	Wed Dec 6 19:36:27 2006
root:cellular organisms:Bacteria:Actinobacteria:Actinobacteria (class):Actinobacteridae:Actinomycetales:Corynebacterineae:Nocardiaceae:Nocardia:Nocardia farcinica	37329	Nocardia farcinica	Nocardia_farcinica_IFM10152	genbank/genomes/Bacteria/Nocardia_farcinica_IFM10152/AP006619.faa	ftp.ncbi.nih.gov	/	65426	Wed Dec 6 19:36:20 2006
root:cellular organisms:Bacteria:Actinobacteria:Actinobacteria (class):Actinobacteridae:Actinomycetales:Corynebacterineae:Nocardiaceae:Rhodococcus:Rhodococcus sp. RHA1	101510	Rhodococcus sp. RHA1	Rhodococcus_RHA1	genbank/genomes/Bacteria/Rhodococcus_RHA1/CP000431.faa	ftp.ncbi.nih.gov	/	3027033	Wed Nov 29 20:42:46 2006
root:cellular organisms:Bacteria:Actinobacteria:Actinobacteria (class):Actinobacteridae:Actinomycetales:Corynebacterineae:Nocardiaceae:Rhodococcus:Rhodococcus sp. RHA1	101510	Rhodococcus sp. RHA1	Rhodococcus_RHA1	genbank/genomes/Bacteria/Rhodococcus_RHA1/CP000434.faa	ftp.ncbi.nih.gov	/	124032	Mon Jul 31 22:33:48 2006
root:cellular organisms:Bacteria:Actinobacteria:Actinobacteria (class):Actinobacteridae:Actinomycetales:Corynebacterineae:Nocardiaceae:Rhodococcus:Rhodococcus sp. RHA1	101510	Rhodococcus sp. RHA1	Rhodococcus_RHA1	genbank/genomes/Bacteria/Rhodococcus_RHA1/CP000432.faa	ftp.ncbi.nih.gov	/	409491	Wed Nov 29 20:44:09 2006
root:cellular organisms:Bacteria:Actinobacteria:Actinobacteria (class):Actinobacteridae:Actinomycetales:Corynebacterineae:Nocardiaceae:Rhodococcus:Rhodococcus sp. RHA1	101510	Rhodococcus sp. RHA1	Rhodococcus_RHA1	genbank/genomes/Bacteria/Rhodococcus_RHA1/CP000433.faa	ftp.ncbi.nih.gov	/	163523	Wed Nov 29 20:44:48 2006
root:cellular organisms:Bacteria:Actinobacteria:Actinobacteria (class):Actinobacteridae:Actinomycetales:Frankineae:Acidothermaceae:Acidothermus:Acidothermus cellulolyticus:Acidothermus cellulolyticus 11B	351607	Acidothermus cellulolyticus 11B	Acidothermus_cellulolyticus_11B	genbank/genomes/Bacteria/Acidothermus_cellulolyticus_11B/CP000481.faa	ftp.ncbi.nih.gov	/	950260	Thu Dec 7 10:34:37 2006
root:cellular organisms:Bacteria:Actinobacteria:Actinobacteria (class):Actinobacteridae:Actinomycetales:Frankineae:Frankiaceae:Frankia:Frankia alni:Frankia alni ACN14a	326424	Frankia alni ACN14a	Frankia_alni_ACN14a	genbank/genomes/Bacteria/Frankia_alni_ACN14a/CT573213.faa	ftp.ncbi.nih.gov	/	2810945	Thu Dec 7 01:23:54 2006
root:cellular organisms:Bacteria:Actinobacteria:Actinobacteria (class):Actinobacteridae:Actinomycetales:Frankineae:Frankiaceae:Frankia:Frankia sp. CcI3	106370	Frankia sp. CcI3	Frankia_CcI3	genbank/genomes/Bacteria/Frankia_CcI3/CP000249.faa	ftp.ncbi.nih.gov	/	1915861	Thu Dec 7 01:28:59 2006
root:cellular organisms:Bacteria:Actinobacteria:Actinobacteria (class):Actinobacteridae:Actinomycetales:Micrococcineae:Cellulomonadaceae:Tropheryma:Tropheryma whipplei:Tropheryma whipplei str. Twist	203267	Tropheryma whipplei str. Twist	Tropheryma_whipplei_Twist	genbank/genomes/Bacteria/Tropheryma_whipplei_Twist/AE014184.faa	ftp.ncbi.nih.gov	/	339147	Fri Jan 20 00:26:07 2006
root:cellular organisms:Bacteria:Actinobacteria:Actinobacteria (class):Actinobacteridae:Actinomycetales:Micrococcineae:Microbacteriaceae:Leifsonia:Leifsonia xyli:Leifsonia xyli subsp. xyli:Leifsonia xyli subsp. xyli str. CTCB07	281090	Leifsonia xyli subsp. xyli str. CTCB07	Leifsonia_xyli_xyli_CTCB0	genbank/genomes/Bacteria/Leifsonia_xyli_xyli_CTCB0/AE016822.faa	ftp.ncbi.nih.gov	/	813123	Wed Dec 6 23:28:41 2006
root:cellular organisms:Bacteria:Actinobacteria:Actinobacteria (class):Actinobacteridae:Actinomycetales:Micrococcineae:Micrococcaceae:Arthrobacter:Arthrobacter aurescens:Arthrobacter aurescens TC1	290340	Arthrobacter aurescens TC1	Arthrobacter_aurescens_TC1	genbank/genomes/Bacteria/Arthrobacter_aurescens_TC1/CP000476.faa	ftp.ncbi.nih.gov	/	103442	Thu Jan 4 04:13:07 2007
root:cellular organisms:Bacteria:Actinobacteria:Actinobacteria (class):Actinobacteridae:Actinomycetales:Micrococcineae:Micrococcaceae:Arthrobacter:Arthrobacter aurescens:Arthrobacter aurescens TC1	290340	Arthrobacter aurescens TC1	Arthrobacter_aurescens_TC1	genbank/genomes/Bacteria/Arthrobacter_aurescens_TC1/CP000475.faa	ftp.ncbi.nih.gov	/	122480	Thu Jan 4 04:12:50 2007
root:cellular organisms:Bacteria:Actinobacteria:Actinobacteria (class):Actinobacteridae:Actinomycetales:Micrococcineae:Micrococcaceae:Arthrobacter:Arthrobacter aurescens:Arthrobacter aurescens TC1	290340	Arthrobacter aurescens TC1	Arthrobacter_aurescens_TC1	genbank/genomes/Bacteria/Arthrobacter_aurescens_TC1/CP000474.faa	ftp.ncbi.nih.gov	/	1759257	Thu Jan 4 04:15:07 2007
root:cellular organisms:Bacteria:Actinobacteria:Actinobacteria (class):Actinobacteridae:Actinomycetales:Micrococcineae:Micrococcaceae:Arthrobacter:Arthrobacter sp. FB24	290399	Arthrobacter sp. FB24	Arthrobacter_FB24	genbank/genomes/Bacteria/Arthrobacter_FB24/CP000455.faa	ftp.ncbi.nih.gov	/	59255	Thu Dec 7 09:37:25 2006
root:cellular organisms:Bacteria:Actinobacteria:Actinobacteria (class):Actinobacteridae:Actinomycetales:Micrococcineae:Micrococcaceae:Arthrobacter:Arthrobacter sp. FB24	290399	Arthrobacter sp. FB24	Arthrobacter_FB24	genbank/genomes/Bacteria/Arthrobacter_FB24/CP000457.faa	ftp.ncbi.nih.gov	/	35956	Thu Dec 7 09:37:39 2006
root:cellular organisms:Bacteria:Actinobacteria:Actinobacteria (class):Actinobacteridae:Actinomycetales:Micrococcineae:Micrococcaceae:Arthrobacter:Arthrobacter sp. FB24	290399	Arthrobacter sp. FB24	Arthrobacter_FB24	genbank/genomes/Bacteria/Arthrobacter_FB24/CP000454.faa	ftp.ncbi.nih.gov	/	1781503	Thu Dec 7 09:42:04 2006
root:cellular organisms:Bacteria:Actinobacteria:Actinobacteria (class):Actinobacteridae:Actinomycetales:Micrococcineae:Micrococcaceae:Arthrobacter:Arthrobacter sp. FB24	290399	Arthrobacter sp. FB24	Arthrobacter_FB24	genbank/genomes/Bacteria/Arthrobacter_FB24/CP000456.faa	ftp.ncbi.nih.gov	/	43076	Thu Dec 7 09:37:34 2006
root:cellular organisms:Bacteria:Actinobacteria:Actinobacteria (class):Actinobacteridae:Actinomycetales:Propionibacterineae:Nocardioidaceae:Nocardioides:Nocardioides sp. JS614	196162	Nocardioides sp. JS614	Nocardioides_JS614	genbank/genomes/Bacteria/Nocardioides_JS614/CP000509.faa	ftp.ncbi.nih.gov	/	1941408	Fri Dec 22 03:54:44 2006
root:cellular organisms:Bacteria:Actinobacteria:Actinobacteria (class):Actinobacteridae:Actinomycetales:Propionibacterineae:Nocardioidaceae:Nocardioides:Nocardioides sp. JS614	196162	Nocardioides sp. JS614	Nocardioides_JS614	genbank/genomes/Bacteria/Nocardioides_JS614/CP000508.faa	ftp.ncbi.nih.gov	/	111592	Fri Dec 22 03:54:58 2006
root:cellular organisms:Bacteria:Actinobacteria:Actinobacteria (class):Actinobacteridae:Actinomycetales:Propionibacterineae:Propionibacteriaceae:Propionibacterium:Propionibacterium acnes:Propionibacterium acnes KPA171202	267747	Propionibacterium acnes KPA171202	Propionibacterium_acnes_KPA171202	genbank/genomes/Bacteria/Propionibacterium_acnes_KPA171202/AE017283.faa	ftp.ncbi.nih.gov	/	998314	Mon Jun 20 22:51:43 2005
root:cellular organisms:Bacteria:Actinobacteria:Actinobacteria (class):Actinobacteridae:Actinomycetales:Streptomycineae:Streptomycetaceae:Streptomyces:Streptomyces avermitilis	33903	Streptomyces avermitilis	Streptomyces_avermitilis	genbank/genomes/Bacteria/Streptomyces_avermitilis/BA000030.faa	ftp.ncbi.nih.gov	/	3353078	Wed Nov 29 14:40:16 2006
root:cellular organisms:Bacteria:Actinobacteria:Actinobacteria (class):Actinobacteridae:Actinomycetales:Streptomycineae:Streptomycetaceae:Streptomyces:Streptomyces avermitilis	33903	Streptomyces avermitilis	Streptomyces_avermitilis	genbank/genomes/Bacteria/Streptomyces_avermitilis/AP005645.faa	ftp.ncbi.nih.gov	/	35687	Wed Nov 29 14:40:55 2006
root:cellular organisms:Bacteria:Actinobacteria:Actinobacteria (class):Actinobacteridae:Actinomycetales:Streptomycineae:Streptomycetaceae:Streptomyces:Streptomyces coelicolor	1902	Streptomyces coelicolor	Streptomyces_coelicolor	genbank/genomes/Bacteria/Streptomyces_coelicolor/AL645882.faa	ftp.ncbi.nih.gov	/	3319608	Wed Dec 6 09:21:41 2006
root:cellular organisms:Bacteria:Actinobacteria:Actinobacteria (class):Actinobacteridae:Actinomycetales:Streptomycineae:Streptomycetaceae:Streptomyces:Streptomyces coelicolor	1902	Streptomyces coelicolor	Streptomyces_coelicolor	genbank/genomes/Bacteria/Streptomyces_coelicolor/AL589148.faa	ftp.ncbi.nih.gov	/	125750	Wed Dec 6 09:22:10 2006
root:cellular organisms:Bacteria:Actinobacteria:Actinobacteria (class):Actinobacteridae:Actinomycetales:Streptomycineae:Streptomycetaceae:Streptomyces:Streptomyces coelicolor	1902	Streptomyces coelicolor	Streptomyces_coelicolor	genbank/genomes/Bacteria/Streptomyces_coelicolor/AL645771.faa	ftp.ncbi.nih.gov	/	10374	Wed Dec 6 09:22:16 2006
root:cellular organisms:Bacteria:Actinobacteria:Actinobacteria (class):Actinobacteridae:Actinomycetales:Streptosporangineae:Nocardiopsaceae:Thermobifida:Thermobifida fusca:Thermobifida fusca YX	269800	Thermobifida fusca YX	Thermobifida_fusca_YX	genbank/genomes/Bacteria/Thermobifida_fusca_YX/CP000088.faa	ftp.ncbi.nih.gov	/	1316162	Wed Dec 6 08:33:24 2006
root:cellular organisms:Bacteria:Actinobacteria:Actinobacteria (class):Actinobacteridae:Bifidobacteriales:Bifidobacteriaceae:Bifidobacterium:Bifidobacterium adolescentis:Bifidobacterium adolescentis ATCC 15703	367928	Bifidobacterium adolescentis ATCC 15703	Bifidobacterium_adolescentis_ATCC_15703	genbank/genomes/Bacteria/Bifidobacterium_adolescentis_ATCC_15703/AP009256.faa	ftp.ncbi.nih.gov	/	779734	Thu Jan 4 04:12:35 2007
root:cellular organisms:Bacteria:Actinobacteria:Actinobacteria (class):Actinobacteridae:Bifidobacteriales:Bifidobacteriaceae:Bifidobacterium:Bifidobacterium longum	216816	Bifidobacterium longum	Bifidobacterium_longum	genbank/genomes/Bacteria/Bifidobacterium_longum/AE014295.faa	ftp.ncbi.nih.gov	/	824797	Thu May 19 22:07:15 2005
root:cellular organisms:Bacteria:Actinobacteria:Actinobacteria (class):Actinobacteridae:Bifidobacteriales:Bifidobacteriaceae:Bifidobacterium:Bifidobacterium longum	216816	Bifidobacterium longum	Bifidobacterium_longum	genbank/genomes/Bacteria/Bifidobacterium_longum/AF540971.faa	ftp.ncbi.nih.gov	/	1066	Thu Dec 7 06:28:35 2006
root:cellular organisms:Bacteria:Actinobacteria:Actinobacteria (class):Rubrobacteridae:Rubrobacterales:Rubrobacterineae:Rubrobacteraceae:Rubrobacter:Rubrobacter xylanophilus:Rubrobacter xylanophilus DSM 9941	266117	Rubrobacter xylanophilus DSM 9941	Rubrobacter_xylanophilus_DSM_9941	genbank/genomes/Bacteria/Rubrobacter_xylanophilus_DSM_9941/CP000386.faa	ftp.ncbi.nih.gov	/	1310083	Wed Dec 6 13:21:20 2006
root:cellular organisms:Bacteria:Actinobacteria:Actinobacteria (class):unclassified Actinobacteria:Symbiobacterium:Symbiobacterium thermophilum:Symbiobacterium thermophilum IAM 14863	292459	Symbiobacterium thermophilum IAM 14863	Symbiobacterium_thermophilum_IAM14863	genbank/genomes/Bacteria/Symbiobacterium_thermophilum_IAM14863/AP006840.faa	ftp.ncbi.nih.gov	/	1388408	Wed Dec 6 09:05:02 2006
root:cellular organisms:Bacteria:Aquificae:Aquificae (class):Aquificales:Aquificaceae:Aquifex:Aquifex aeolicus	63363	Aquifex aeolicus	Aquifex_aeolicus	genbank/genomes/Bacteria/Aquifex_aeolicus/AE000657.faa	ftp.ncbi.nih.gov	/	606532	Fri Jan 20 05:26:12 2006
root:cellular organisms:Bacteria:Aquificae:Aquificae (class):Aquificales:Aquificaceae:Aquifex:Aquifex aeolicus	63363	Aquifex aeolicus	Aquifex_aeolicus	genbank/genomes/Bacteria/Aquifex_aeolicus/AE000667.faa	ftp.ncbi.nih.gov	/	9198	Fri Jan 20 05:26:18 2006
root:cellular organisms:Bacteria:Bacteroidetes/Chlorobi group:Bacteroidetes:Bacteroidetes (class):Bacteroidales:Bacteroidaceae:Bacteroides:Bacteroides fragilis:Bacteroides fragilis YCH46	295405	Bacteroides fragilis YCH46	Bacteroides_fragilis_YCH46	genbank/genomes/Bacteria/Bacteroides_fragilis_YCH46/AP006841.faa	ftp.ncbi.nih.gov	/	2013066	Thu Dec 7 07:10:34 2006
root:cellular organisms:Bacteria:Bacteroidetes/Chlorobi group:Bacteroidetes:Bacteroidetes (class):Bacteroidales:Bacteroidaceae:Bacteroides:Bacteroides fragilis:Bacteroides fragilis YCH46	295405	Bacteroides fragilis YCH46	Bacteroides_fragilis_YCH46	genbank/genomes/Bacteria/Bacteroides_fragilis_YCH46/AP006842.faa	ftp.ncbi.nih.gov	/	14536	Thu Dec 7 07:06:07 2006
root:cellular organisms:Bacteria:Bacteroidetes/Chlorobi group:Bacteroidetes:Bacteroidetes (class):Bacteroidales:Bacteroidaceae:Bacteroides:Bacteroides thetaiotaomicron:Bacteroides thetaiotaomicron VPI-5482	226186	Bacteroides thetaiotaomicron VPI-5482	Bacteroides_thetaiotaomicron_VPI-5482	genbank/genomes/Bacteria/Bacteroides_thetaiotaomicron_VPI-5482/AE015928.faa	ftp.ncbi.nih.gov	/	2382649	Thu Apr 20 16:33:22 2006
root:cellular organisms:Bacteria:Bacteroidetes/Chlorobi group:Bacteroidetes:Bacteroidetes (class):Bacteroidales:Bacteroidaceae:Bacteroides:Bacteroides thetaiotaomicron:Bacteroides thetaiotaomicron VPI-5482	226186	Bacteroides thetaiotaomicron VPI-5482	Bacteroides_thetaiotaomicron_VPI-5482	genbank/genomes/Bacteria/Bacteroides_thetaiotaomicron_VPI-5482/AY171301.faa	ftp.ncbi.nih.gov	/	12932	Thu Dec 7 07:04:38 2006
root:cellular organisms:Bacteria:Bacteroidetes/Chlorobi group:Bacteroidetes:Bacteroidetes (class):Bacteroidales:Porphyromonadaceae:Porphyromonas:Porphyromonas gingivalis:Porphyromonas gingivalis W83	242619	Porphyromonas gingivalis W83	Porphyromonas_gingivalis_W83	genbank/genomes/Bacteria/Porphyromonas_gingivalis_W83/AE015924.faa	ftp.ncbi.nih.gov	/	826435	Fri Jan 20 02:22:03 2006
root:cellular organisms:Bacteria:Bacteroidetes/Chlorobi group:Bacteroidetes:Bacteroidetes (class):Bacteroidales:Prevotellaceae:Prevotella:Prevotella intermedia:Prevotella intermedia 17	246198	Prevotella intermedia 17	p_intermedia_17	Microbial_Genomes/p_intermedia_17/annotation_dbs/p_intermedia_17.pep.gz	ftp.tigr.org	pub/data	523484	Tue Oct 10 16:03:14 2006
root:cellular organisms:Bacteria:Bacteroidetes/Chlorobi group:Bacteroidetes:Flavobacteria:Flavobacteriales:Flavobacteriaceae:Gramella:Gramella forsetii:Gramella forsetii KT0803	411154	Gramella forsetii KT0803	Gramella_forsetii_KT0803	genbank/genomes/Bacteria/Gramella_forsetii_KT0803/CU207366.faa	ftp.ncbi.nih.gov	/	1484684	Sat Dec 30 04:39:50 2006
root:cellular organisms:Bacteria:Bacteroidetes/Chlorobi group:Bacteroidetes:Sphingobacteria:Sphingobacteriales:Crenotrichaceae:Salinibacter:Salinibacter ruber:Salinibacter ruber DSM 13855	309807	Salinibacter ruber DSM 13855	Salinibacter_ruber_DSM_13855	genbank/genomes/Bacteria/Salinibacter_ruber_DSM_13855/CP000160.faa	ftp.ncbi.nih.gov	/	12925	Tue Dec 27 15:13:34 2005
root:cellular organisms:Bacteria:Bacteroidetes/Chlorobi group:Bacteroidetes:Sphingobacteria:Sphingobacteriales:Crenotrichaceae:Salinibacter:Salinibacter ruber:Salinibacter ruber DSM 13855	309807	Salinibacter ruber DSM 13855	Salinibacter_ruber_DSM_13855	genbank/genomes/Bacteria/Salinibacter_ruber_DSM_13855/CP000159.faa	ftp.ncbi.nih.gov	/	1278785	Wed Dec 6 13:09:01 2006
root:cellular organisms:Bacteria:Bacteroidetes/Chlorobi group:Bacteroidetes:Sphingobacteria:Sphingobacteriales:Flexibacteraceae:Cytophaga:Cytophaga hutchinsonii:Cytophaga hutchinsonii ATCC 33406	269798	Cytophaga hutchinsonii ATCC 33406	Cytophaga_hutchinsonii_ATCC_33406	genbank/genomes/Bacteria/Cytophaga_hutchinsonii_ATCC_33406/CP000383.faa	ftp.ncbi.nih.gov	/	1733594	Thu Dec 7 03:10:59 2006
root:cellular organisms:Bacteria:Bacteroidetes/Chlorobi group:Chlorobi:Chlorobia:Chlorobiales:Chlorobiaceae:Chlorobaculum:Chlorobaculum tepidum:Chlorobium tepidum TLS	194439	Chlorobium tepidum TLS	Chlorobium_tepidum_TLS	genbank/genomes/Bacteria/Chlorobium_tepidum_TLS/AE006470.faa	ftp.ncbi.nih.gov	/	834533	Thu Dec 7 04:27:40 2006
root:cellular organisms:Bacteria:Bacteroidetes/Chlorobi group:Chlorobi:Chlorobia:Chlorobiales:Chlorobiaceae:Chlorobium/Pelodictyon group:Chlorobium:Chlorobium chlorochromatii:Chlorobium chlorochromatii CaD3	340177	Chlorobium chlorochromatii CaD3	Chlorobium_chlorochromatii_CaD3	genbank/genomes/Bacteria/Chlorobium_chlorochromatii_CaD3/CP000108.faa	ftp.ncbi.nih.gov	/	956518	Thu Dec 7 04:29:14 2006
root:cellular organisms:Bacteria:Bacteroidetes/Chlorobi group:Chlorobi:Chlorobia:Chlorobiales:Chlorobiaceae:Chlorobium/Pelodictyon group:Chlorobium:Chlorobium phaeobacteroides:Chlorobium phaeobacteroides DSM 266	290317	Chlorobium phaeobacteroides DSM 266	Chlorobium_phaeobacteroides_DSM_266	genbank/genomes/Bacteria/Chlorobium_phaeobacteroides_DSM_266/CP000492.faa	ftp.ncbi.nih.gov	/	1157352	Tue Dec 12 04:08:00 2006
root:cellular organisms:Bacteria:Bacteroidetes/Chlorobi group:Chlorobi:Chlorobia:Chlorobiales:Chlorobiaceae:Chlorobium/Pelodictyon group:Pelodictyon:Pelodictyon luteolum:Pelodictyon luteolum DSM 273	319225	Pelodictyon luteolum DSM 273	Pelodictyon_luteolum_DSM_273	genbank/genomes/Bacteria/Pelodictyon_luteolum_DSM_273/CP000096.faa	ftp.ncbi.nih.gov	/	903377	Wed Dec 6 18:49:05 2006
root:cellular organisms:Bacteria:Chlamydiae/Verrucomicrobia group:Chlamydiae:Chlamydiae (class):Chlamydiales:Chlamydiaceae:Chlamydia:Chlamydia muridarum	83560	Chlamydia muridarum	Chlamydia_muridarum	genbank/genomes/Bacteria/Chlamydia_muridarum/AE002160.faa	ftp.ncbi.nih.gov	/	405062	Tue Apr 18 17:57:38 2006
root:cellular organisms:Bacteria:Chlamydiae/Verrucomicrobia group:Chlamydiae:Chlamydiae (class):Chlamydiales:Chlamydiaceae:Chlamydia:Chlamydia muridarum	83560	Chlamydia muridarum	Chlamydia_muridarum	genbank/genomes/Bacteria/Chlamydia_muridarum/AE002162.faa	ftp.ncbi.nih.gov	/	2585	Tue Apr 18 17:57:42 2006
root:cellular organisms:Bacteria:Chlamydiae/Verrucomicrobia group:Chlamydiae:Chlamydiae (class):Chlamydiales:Chlamydiaceae:Chlamydia:Chlamydia trachomatis:Chlamydia trachomatis A/HAR-13	315277	Chlamydia trachomatis A/HAR-13	Chlamydia_trachomatis_A_HAR-13	genbank/genomes/Bacteria/Chlamydia_trachomatis_A_HAR-13/CP000052.faa	ftp.ncbi.nih.gov	/	3093	Mon Oct 3 22:40:48 2005
root:cellular organisms:Bacteria:Chlamydiae/Verrucomicrobia group:Chlamydiae:Chlamydiae (class):Chlamydiales:Chlamydiaceae:Chlamydia:Chlamydia trachomatis:Chlamydia trachomatis A/HAR-13	315277	Chlamydia trachomatis A/HAR-13	Chlamydia_trachomatis_A_HAR-13	genbank/genomes/Bacteria/Chlamydia_trachomatis_A_HAR-13/CP000051.faa	ftp.ncbi.nih.gov	/	400904	Thu Dec 7 04:37:15 2006
root:cellular organisms:Bacteria:Chlamydiae/Verrucomicrobia group:Chlamydiae:Chlamydiae (class):Chlamydiales:Chlamydiaceae:Chlamydophila:Chlamydophila abortus:Chlamydophila abortus S26/3	218497	Chlamydophila abortus S26/3	Chlamydophila_abortus_S26_3	genbank/genomes/Bacteria/Chlamydophila_abortus_S26_3/CR848038.faa	ftp.ncbi.nih.gov	/	425514	Thu Dec 7 04:36:03 2006
root:cellular organisms:Bacteria:Chlamydiae/Verrucomicrobia group:Chlamydiae:Chlamydiae (class):Chlamydiales:Chlamydiaceae:Chlamydophila:Chlamydophila caviae	83557	Chlamydophila caviae	Chlamydophila_caviae	genbank/genomes/Bacteria/Chlamydophila_caviae/AE015926.faa	ftp.ncbi.nih.gov	/	2703	Fri Jun 3 19:09:06 2005
root:cellular organisms:Bacteria:Chlamydiae/Verrucomicrobia group:Chlamydiae:Chlamydiae (class):Chlamydiales:Chlamydiaceae:Chlamydophila:Chlamydophila caviae	83557	Chlamydophila caviae	Chlamydophila_caviae	genbank/genomes/Bacteria/Chlamydophila_caviae/AE015925.faa	ftp.ncbi.nih.gov	/	443637	Fri Jan 20 04:19:26 2006
root:cellular organisms:Bacteria:Chlamydiae/Verrucomicrobia group:Chlamydiae:Chlamydiae (class):Chlamydiales:Chlamydiaceae:Chlamydophila:Chlamydophila felis:Chlamydophila felis Fe/C-56	264202	Chlamydophila felis Fe/C-56	Chlamydophila_felis_Fe_C-56	genbank/genomes/Bacteria/Chlamydophila_felis_Fe_C-56/AP006862.faa	ftp.ncbi.nih.gov	/	3091	Thu Dec 7 04:34:31 2006
root:cellular organisms:Bacteria:Chlamydiae/Verrucomicrobia group:Chlamydiae:Chlamydiae (class):Chlamydiales:Chlamydiaceae:Chlamydophila:Chlamydophila felis:Chlamydophila felis Fe/C-56	264202	Chlamydophila felis Fe/C-56	Chlamydophila_felis_Fe_C-56	genbank/genomes/Bacteria/Chlamydophila_felis_Fe_C-56/AP006861.faa	ftp.ncbi.nih.gov	/	449737	Thu Dec 7 04:34:27 2006
root:cellular organisms:Bacteria:Chlamydiae/Verrucomicrobia group:Chlamydiae:Chlamydiae (class):Chlamydiales:Chlamydiaceae:Chlamydophila:Chlamydophila pneumoniae:Chlamydophila pneumoniae TW-183	182082	Chlamydophila pneumoniae TW-183	Chlamydophila_pneumoniae_TW_183	genbank/genomes/Bacteria/Chlamydophila_pneumoniae_TW_183/AE009440.faa	ftp.ncbi.nih.gov	/	474985	Thu Dec 7 04:30:35 2006
root:cellular organisms:Bacteria:Chlamydiae/Verrucomicrobia group:Chlamydiae:Chlamydiae (class):Chlamydiales:Parachlamydiaceae:Candidatus Protochlamydia:Candidatus Protochlamydia amoebophila:Candidatus Protochlamydia amoebophila UWE25	264201	Candidatus Protochlamydia amoebophila UWE25	Parachlamydia_sp_UWE25	genbank/genomes/Bacteria/Parachlamydia_sp_UWE25/BX908798.faa	ftp.ncbi.nih.gov	/	886083	Thu Nov 30 00:27:37 2006
root:cellular organisms:Bacteria:Chloroflexi:Dehalococcoidetes:Dehalococcoides:Dehalococcoides ethenogenes:Dehalococcoides ethenogenes 195	243164	Dehalococcoides ethenogenes 195	Dehalococcoides_ethenogenes_195	genbank/genomes/Bacteria/Dehalococcoides_ethenogenes_195/CP000027.faa	ftp.ncbi.nih.gov	/	597660	Thu Dec 7 03:03:15 2006
root:cellular organisms:Bacteria:Chloroflexi:Dehalococcoidetes:Dehalococcoides:Dehalococcoides sp. CBDB1	255470	Dehalococcoides sp. CBDB1	Dehalococcoides_CBDB1	genbank/genomes/Bacteria/Dehalococcoides_CBDB1/AJ965256.faa	ftp.ncbi.nih.gov	/	554751	Thu Dec 7 03:04:27 2006
root:cellular organisms:Bacteria:Cyanobacteria:Chroococcales:Synechococcus:Synechococcus elongatus:Synechococcus elongatus PCC 7942	1140	Synechococcus elongatus PCC 7942	Synechococcus_elongatus_PCC_7942	genbank/genomes/Bacteria/Synechococcus_elongatus_PCC_7942/CP000100.faa	ftp.ncbi.nih.gov	/	1061263	Wed Dec 6 08:51:43 2006
root:cellular organisms:Bacteria:Cyanobacteria:Chroococcales:Synechococcus:Synechococcus elongatus:Synechococcus elongatus PCC 7942	1140	Synechococcus elongatus PCC 7942	Synechococcus_elongatus_PCC_7942	genbank/genomes/Bacteria/Synechococcus_elongatus_PCC_7942/CP000101.faa	ftp.ncbi.nih.gov	/	17458	Wed Dec 6 08:51:57 2006
root:cellular organisms:Bacteria:Cyanobacteria:Chroococcales:Synechococcus:Synechococcus elongatus:Synechococcus elongatus PCC 7942	1140	Synechococcus elongatus PCC 7942	Synechococcus_elongatus_PCC_7942	genbank/genomes/Bacteria/Synechococcus_elongatus_PCC_7942/S89470.faa	ftp.ncbi.nih.gov	/	2578	Thu Nov 10 23:10:29 2005
root:cellular organisms:Bacteria:Cyanobacteria:Chroococcales:Synechococcus:Synechococcus elongatus:Synechococcus elongatus PCC 7942	1140	Synechococcus elongatus PCC 7942	Synechococcus_elongatus_PCC_7942	genbank/genomes/Bacteria/Synechococcus_elongatus_PCC_7942/AF441790.faa	ftp.ncbi.nih.gov	/	17848	Thu Nov 10 23:10:36 2005
root:cellular organisms:Bacteria:Cyanobacteria:Chroococcales:Synechococcus:Synechococcus sp. CC9311	64471	Synechococcus sp. CC9311	Synechococcus_CC9311	genbank/genomes/Bacteria/Synechococcus_CC9311/CP000435.faa	ftp.ncbi.nih.gov	/	1027247	Wed Dec 6 09:01:50 2006
root:cellular organisms:Bacteria:Cyanobacteria:Chroococcales:Synechocystis:Synechocystis sp. PCC 6803	1148	Synechocystis sp. PCC 6803	Synechocystis_PCC6803	genbank/genomes/Bacteria/Synechocystis_PCC6803/AP004310.faa	ftp.ncbi.nih.gov	/	43223	Wed Nov 29 13:06:57 2006
root:cellular organisms:Bacteria:Cyanobacteria:Chroococcales:Synechocystis:Synechocystis sp. PCC 6803	1148	Synechocystis sp. PCC 6803	Synechocystis_PCC6803	genbank/genomes/Bacteria/Synechocystis_PCC6803/AB001339.faa	ftp.ncbi.nih.gov	/	1278508	Thu May 3 19:36:51 2001
root:cellular organisms:Bacteria:Cyanobacteria:Chroococcales:Synechocystis:Synechocystis sp. PCC 6803	1148	Synechocystis sp. PCC 6803	Synechocystis_PCC6803	genbank/genomes/Bacteria/Synechocystis_PCC6803/AP006585.faa	ftp.ncbi.nih.gov	/	39145	Sat Dec 17 23:04:50 2005
root:cellular organisms:Bacteria:Cyanobacteria:Chroococcales:Synechocystis:Synechocystis sp. PCC 6803	1148	Synechocystis sp. PCC 6803	Synechocystis_PCC6803	genbank/genomes/Bacteria/Synechocystis_PCC6803/BA000022.faa	ftp.ncbi.nih.gov	/	1284707	Wed Dec 6 08:46:47 2006
root:cellular organisms:Bacteria:Cyanobacteria:Chroococcales:Synechocystis:Synechocystis sp. PCC 6803	1148	Synechocystis sp. PCC 6803	Synechocystis_PCC6803	genbank/genomes/Bacteria/Synechocystis_PCC6803/AP004311.faa	ftp.ncbi.nih.gov	/	34310	Wed Nov 29 13:07:23 2006
root:cellular organisms:Bacteria:Cyanobacteria:Chroococcales:Synechocystis:Synechocystis sp. PCC 6803	1148	Synechocystis sp. PCC 6803	Synechocystis_PCC6803	genbank/genomes/Bacteria/Synechocystis_PCC6803/AP004312.faa	ftp.ncbi.nih.gov	/	16428	Wed Nov 29 13:07:46 2006
root:cellular organisms:Bacteria:Cyanobacteria:Chroococcales:Thermosynechococcus:Thermosynechococcus elongatus	146786	Thermosynechococcus elongatus	Thermosynechococcus_elongatus	genbank/genomes/Bacteria/Thermosynechococcus_elongatus/BA000039.faa	ftp.ncbi.nih.gov	/	995422	Wed Nov 29 12:26:16 2006
root:cellular organisms:Bacteria:Cyanobacteria:Gloeobacteria:Gloeobacterales:Gloeobacter:Gloeobacter violaceus	33072	Gloeobacter violaceus	Gloeobacter_violaceus	genbank/genomes/Bacteria/Gloeobacter_violaceus/BA000045.faa	ftp.ncbi.nih.gov	/	1744345	Thu Dec 7 01:03:12 2006
root:cellular organisms:Bacteria:Cyanobacteria:Nostocales:Nostocaceae:Anabaena:Anabaena variabilis:Anabaena variabilis ATCC 29413	240292	Anabaena variabilis ATCC 29413	Anabaena_variabilis_ATCC_29413	genbank/genomes/Bacteria/Anabaena_variabilis_ATCC_29413/CP000117.faa	ftp.ncbi.nih.gov	/	2224207	Thu Dec 7 09:57:59 2006
root:cellular organisms:Bacteria:Cyanobacteria:Nostocales:Nostocaceae:Anabaena:Anabaena variabilis:Anabaena variabilis ATCC 29413	240292	Anabaena variabilis ATCC 29413	Anabaena_variabilis_ATCC_29413	genbank/genomes/Bacteria/Anabaena_variabilis_ATCC_29413/CP000121.faa	ftp.ncbi.nih.gov	/	110038	Thu Dec 7 09:59:12 2006
root:cellular organisms:Bacteria:Cyanobacteria:Nostocales:Nostocaceae:Anabaena:Anabaena variabilis:Anabaena variabilis ATCC 29413	240292	Anabaena variabilis ATCC 29413	Anabaena_variabilis_ATCC_29413	genbank/genomes/Bacteria/Anabaena_variabilis_ATCC_29413/CP000120.faa	ftp.ncbi.nih.gov	/	13245	Thu Dec 7 09:58:51 2006
root:cellular organisms:Bacteria:Cyanobacteria:Nostocales:Nostocaceae:Anabaena:Anabaena variabilis:Anabaena variabilis ATCC 29413	240292	Anabaena variabilis ATCC 29413	Anabaena_variabilis_ATCC_29413	genbank/genomes/Bacteria/Anabaena_variabilis_ATCC_29413/CP000119.faa	ftp.ncbi.nih.gov	/	137213	Thu Dec 7 09:58:45 2006
root:cellular organisms:Bacteria:Cyanobacteria:Nostocales:Nostocaceae:Nostoc:Nostoc sp.	1180	Nostoc sp.	Nostoc_sp	genbank/genomes/Bacteria/Nostoc_sp/BA000020.faa	ftp.ncbi.nih.gov	/	137561	Thu Nov 30 00:49:03 2006
root:cellular organisms:Bacteria:Cyanobacteria:Nostocales:Nostocaceae:Nostoc:Nostoc sp.	1180	Nostoc sp.	Nostoc_sp	genbank/genomes/Bacteria/Nostoc_sp/AP003606.faa	ftp.ncbi.nih.gov	/	1000	Sun Dec 4 11:30:18 2005
root:cellular organisms:Bacteria:Cyanobacteria:Nostocales:Nostocaceae:Nostoc:Nostoc sp.	1180	Nostoc sp.	Nostoc_sp	genbank/genomes/Bacteria/Nostoc_sp/AP003602.faa	ftp.ncbi.nih.gov	/	65401	Sun Dec 4 11:29:29 2005
root:cellular organisms:Bacteria:Cyanobacteria:Nostocales:Nostocaceae:Nostoc:Nostoc sp.	1180	Nostoc sp.	Nostoc_sp	genbank/genomes/Bacteria/Nostoc_sp/AP003603.faa	ftp.ncbi.nih.gov	/	33736	Sun Dec 4 11:29:43 2005
root:cellular organisms:Bacteria:Cyanobacteria:Nostocales:Nostocaceae:Nostoc:Nostoc sp.	1180	Nostoc sp.	Nostoc_sp	genbank/genomes/Bacteria/Nostoc_sp/AP003604.faa	ftp.ncbi.nih.gov	/	17669	Sun Dec 4 11:29:56 2005
root:cellular organisms:Bacteria:Cyanobacteria:Nostocales:Nostocaceae:Nostoc:Nostoc sp.	1180	Nostoc sp.	Nostoc_sp	genbank/genomes/Bacteria/Nostoc_sp/BA000019.faa	ftp.ncbi.nih.gov	/	2141761	Thu Nov 30 00:48:28 2006
root:cellular organisms:Bacteria:Cyanobacteria:Nostocales:Nostocaceae:Nostoc:Nostoc sp.	1180	Nostoc sp.	Nostoc_sp	genbank/genomes/Bacteria/Nostoc_sp/AP003605.faa	ftp.ncbi.nih.gov	/	12697	Sun Dec 4 11:30:07 2005
root:cellular organisms:Bacteria:Cyanobacteria:Oscillatoriales:Trichodesmium:Trichodesmium erythraeum:Trichodesmium erythraeum IMS101	203124	Trichodesmium erythraeum IMS101	Trichodesmium_erythraeum_IMS101	genbank/genomes/Bacteria/Trichodesmium_erythraeum_IMS101/CP000393.faa	ftp.ncbi.nih.gov	/	1987814	Wed Dec 6 08:07:30 2006
root:cellular organisms:Bacteria:Cyanobacteria:Prochlorales:Prochlorococcaceae:Prochlorococcus:Prochlorococcus marinus:Prochlorococcus marinus str. MIT 9313	74547	Prochlorococcus marinus str. MIT 9313	Prochlorococcus_marinus_MIT9313	genbank/genomes/Bacteria/Prochlorococcus_marinus_MIT9313/BX548175.faa	ftp.ncbi.nih.gov	/	898902	Wed Dec 6 18:06:05 2006
root:cellular organisms:Bacteria:Deinococcus-Thermus:Deinococci:Deinococcales:Deinococcaceae:Deinococcus:Deinococcus geothermalis:Deinococcus geothermalis DSM 11300	319795	Deinococcus geothermalis DSM 11300	Deinococcus_geothermalis_DSM_11300	genbank/genomes/Bacteria/Deinococcus_geothermalis_DSM_11300/CP000359.faa	ftp.ncbi.nih.gov	/	980509	Thu Dec 7 03:01:25 2006
root:cellular organisms:Bacteria:Deinococcus-Thermus:Deinococci:Deinococcales:Deinococcaceae:Deinococcus:Deinococcus geothermalis:Deinococcus geothermalis DSM 11300	319795	Deinococcus geothermalis DSM 11300	Deinococcus_geothermalis_DSM_11300	genbank/genomes/Bacteria/Deinococcus_geothermalis_DSM_11300/CP000358.faa	ftp.ncbi.nih.gov	/	224727	Thu Dec 7 02:58:58 2006
root:cellular organisms:Bacteria:Deinococcus-Thermus:Deinococci:Deinococcales:Deinococcaceae:Deinococcus:Deinococcus radiodurans	1299	Deinococcus radiodurans	Deinococcus_radiodurans	genbank/genomes/Bacteria/Deinococcus_radiodurans/AE001827.faa	ftp.ncbi.nih.gov	/	13611	Thu Dec 7 02:55:20 2006
root:cellular organisms:Bacteria:Deinococcus-Thermus:Deinococci:Deinococcales:Deinococcaceae:Deinococcus:Deinococcus radiodurans	1299	Deinococcus radiodurans	Deinococcus_radiodurans	genbank/genomes/Bacteria/Deinococcus_radiodurans/AE000513.faa	ftp.ncbi.nih.gov	/	1042567	Thu Dec 7 02:57:43 2006
root:cellular organisms:Bacteria:Deinococcus-Thermus:Deinococci:Deinococcales:Deinococcaceae:Deinococcus:Deinococcus radiodurans	1299	Deinococcus radiodurans	Deinococcus_radiodurans	genbank/genomes/Bacteria/Deinococcus_radiodurans/AE001826.faa	ftp.ncbi.nih.gov	/	60855	Thu Dec 7 02:55:16 2006
root:cellular organisms:Bacteria:Deinococcus-Thermus:Deinococci:Deinococcales:Deinococcaceae:Deinococcus:Deinococcus radiodurans	1299	Deinococcus radiodurans	Deinococcus_radiodurans	genbank/genomes/Bacteria/Deinococcus_radiodurans/AE001825.faa	ftp.ncbi.nih.gov	/	160271	Thu Dec 7 02:58:19 2006
root:cellular organisms:Bacteria:Deinococcus-Thermus:Deinococci:Thermales:Thermaceae:Thermus:Thermus thermophilus:Thermus thermophilus HB8	300852	Thermus thermophilus HB8	Thermus_thermophilus_HB8	genbank/genomes/Bacteria/Thermus_thermophilus_HB8/AP008226.faa	ftp.ncbi.nih.gov	/	775112	Wed Dec 6 08:20:26 2006
root:cellular organisms:Bacteria:Deinococcus-Thermus:Deinococci:Thermales:Thermaceae:Thermus:Thermus thermophilus:Thermus thermophilus HB8	300852	Thermus thermophilus HB8	Thermus_thermophilus_HB8	genbank/genomes/Bacteria/Thermus_thermophilus_HB8/AP008227.faa	ftp.ncbi.nih.gov	/	99472	Fri Jan 20 00:30:56 2006
root:cellular organisms:Bacteria:Deinococcus-Thermus:Deinococci:Thermales:Thermaceae:Thermus:Thermus thermophilus:Thermus thermophilus HB8	300852	Thermus thermophilus HB8	Thermus_thermophilus_HB8	genbank/genomes/Bacteria/Thermus_thermophilus_HB8/AP008228.faa	ftp.ncbi.nih.gov	/	3244	Fri Jan 20 00:30:59 2006
root:cellular organisms:Bacteria:Fibrobacteres/Acidobacteria group:Acidobacteria:Acidobacteria (class):Acidobacteriales:Acidobacteriaceae:unclassified Acidobacteriaceae:Acidobacteria bacterium Ellin345	204669	Acidobacteria bacterium Ellin345	Acidobacteria_bacterium_Ellin345	genbank/genomes/Bacteria/Acidobacteria_bacterium_Ellin345/CP000360.faa	ftp.ncbi.nih.gov	/	2164683	Thu Dec 7 10:41:56 2006
root:cellular organisms:Bacteria:Fibrobacteres/Acidobacteria group:Acidobacteria:Solibacteres:Solibacterales:Solibacteraceae:Solibacter:Solibacter usitatus:Solibacter usitatus Ellin6076	234267	Solibacter usitatus Ellin6076	Solibacter_usitatus_Ellin6076	genbank/genomes/Bacteria/Solibacter_usitatus_Ellin6076/CP000473.faa	ftp.ncbi.nih.gov	/	3782362	Wed Dec 6 10:51:15 2006
root:cellular organisms:Bacteria:Firmicutes:Bacilli:Bacillales:Bacillaceae:Bacillus:Bacillus cereus group:Bacillus anthracis:Bacillus anthracis str. 'Ames Ancestor'	261594	Bacillus anthracis str. 'Ames Ancestor'	Bacillus_anthracis_Ames_0581	genbank/genomes/Bacteria/Bacillus_anthracis_Ames_0581/AE017335.faa	ftp.ncbi.nih.gov	/	33149	Tue Jun 21 00:01:07 2005
root:cellular organisms:Bacteria:Firmicutes:Bacilli:Bacillales:Bacillaceae:Bacillus:Bacillus cereus group:Bacillus anthracis:Bacillus anthracis str. 'Ames Ancestor'	261594	Bacillus anthracis str. 'Ames Ancestor'	Bacillus_anthracis_Ames_0581	genbank/genomes/Bacteria/Bacillus_anthracis_Ames_0581/AE017334.faa	ftp.ncbi.nih.gov	/	1970452	Thu Dec 7 09:25:42 2006
root:cellular organisms:Bacteria:Firmicutes:Bacilli:Bacillales:Bacillaceae:Bacillus:Bacillus cereus group:Bacillus anthracis:Bacillus anthracis str. 'Ames Ancestor'	261594	Bacillus anthracis str. 'Ames Ancestor'	Bacillus_anthracis_Ames_0581	genbank/genomes/Bacteria/Bacillus_anthracis_Ames_0581/AE017336.faa	ftp.ncbi.nih.gov	/	65184	Tue Jun 21 00:01:16 2005
root:cellular organisms:Bacteria:Firmicutes:Bacilli:Bacillales:Bacillaceae:Bacillus:Bacillus cereus group:Bacillus cereus:Bacillus cereus ATCC 10987	222523	Bacillus cereus ATCC 10987	Bacillus_cereus_ATCC_10987	genbank/genomes/Bacteria/Bacillus_cereus_ATCC_10987/AE017194.faa	ftp.ncbi.nih.gov	/	2004811	Thu Dec 7 09:07:16 2006
root:cellular organisms:Bacteria:Firmicutes:Bacilli:Bacillales:Bacillaceae:Bacillus:Bacillus cereus group:Bacillus cereus:Bacillus cereus ATCC 10987	222523	Bacillus cereus ATCC 10987	Bacillus_cereus_ATCC_10987	genbank/genomes/Bacteria/Bacillus_cereus_ATCC_10987/AE017195.faa	ftp.ncbi.nih.gov	/	79174	Wed Dec 21 23:04:32 2005
root:cellular organisms:Bacteria:Firmicutes:Bacilli:Bacillales:Bacillaceae:Bacillus:Bacillus cereus group:Bacillus thuringiensis:Bacillus thuringiensis serovar konkukian:Bacillus thuringiensis serovar konkukian str. 97-27	281309	Bacillus thuringiensis serovar konkukian str. 97-27	Bacillus_thuringiensis_konkukian	genbank/genomes/Bacteria/Bacillus_thuringiensis_konkukian/AE017355.faa	ftp.ncbi.nih.gov	/	2097339	Fri Jan 20 05:05:11 2006
root:cellular organisms:Bacteria:Firmicutes:Bacilli:Bacillales:Bacillaceae:Bacillus:Bacillus cereus group:Bacillus thuringiensis:Bacillus thuringiensis serovar konkukian:Bacillus thuringiensis serovar konkukian str. 97-27	281309	Bacillus thuringiensis serovar konkukian str. 97-27	Bacillus_thuringiensis_konkukian	genbank/genomes/Bacteria/Bacillus_thuringiensis_konkukian/CP000047.faa	ftp.ncbi.nih.gov	/	30368	Fri Jan 20 05:05:21 2006
root:cellular organisms:Bacteria:Firmicutes:Bacilli:Bacillales:Bacillaceae:Bacillus:Bacillus clausii:Bacillus clausii KSM-K16	66692	Bacillus clausii KSM-K16	Bacillus_clausii_KSM-K16	genbank/genomes/Bacteria/Bacillus_clausii_KSM-K16/AP006627.faa	ftp.ncbi.nih.gov	/	1607265	Thu Dec 7 08:53:57 2006
root:cellular organisms:Bacteria:Firmicutes:Bacilli:Bacillales:Bacillaceae:Bacillus:Bacillus halodurans	86665	Bacillus halodurans	Bacillus_halodurans	genbank/genomes/Bacteria/Bacillus_halodurans/BA000004.faa	ftp.ncbi.nih.gov	/	1528010	Thu Dec 7 08:49:57 2006
root:cellular organisms:Bacteria:Firmicutes:Bacilli:Bacillales:Bacillaceae:Bacillus:Bacillus licheniformis:Bacillus licheniformis ATCC 14580	279010	Bacillus licheniformis ATCC 14580	Bacillus_licheniformis_DSM_13	genbank/genomes/Bacteria/Bacillus_licheniformis_DSM_13/AE017333.faa	ftp.ncbi.nih.gov	/	1538787	Mon Jun 20 23:55:09 2005
root:cellular organisms:Bacteria:Firmicutes:Bacilli:Bacillales:Bacillaceae:Bacillus:Bacillus licheniformis:Bacillus licheniformis ATCC 14580	279010	Bacillus licheniformis ATCC 14580	Bacillus_licheniformis_ATCC_14580	genbank/genomes/Bacteria/Bacillus_licheniformis_ATCC_14580/CP000002.faa	ftp.ncbi.nih.gov	/	1623435	Thu Dec 7 08:45:52 2006
root:cellular organisms:Bacteria:Firmicutes:Bacilli:Bacillales:Bacillaceae:Bacillus:Bacillus subtilis	1423	Bacillus subtilis	Bacillus_subtilis	genbank/genomes/Bacteria/Bacillus_subtilis/AL009126.faa	ftp.ncbi.nih.gov	/	1600258	Thu Dec 7 08:28:30 2006
root:cellular organisms:Bacteria:Firmicutes:Bacilli:Bacillales:Bacillaceae:Geobacillus:Geobacillus kaustophilus:Geobacillus kaustophilus HTA426	235909	Geobacillus kaustophilus HTA426	Geobacillus_kaustophilus_HTA426	genbank/genomes/Bacteria/Geobacillus_kaustophilus_HTA426/AP006520.faa	ftp.ncbi.nih.gov	/	16726	Thu Dec 7 01:09:59 2006
root:cellular organisms:Bacteria:Firmicutes:Bacilli:Bacillales:Bacillaceae:Geobacillus:Geobacillus kaustophilus:Geobacillus kaustophilus HTA426	235909	Geobacillus kaustophilus HTA426	Geobacillus_kaustophilus_HTA426	genbank/genomes/Bacteria/Geobacillus_kaustophilus_HTA426/BA000043.faa	ftp.ncbi.nih.gov	/	1353783	Thu Dec 7 01:12:35 2006
root:cellular organisms:Bacteria:Firmicutes:Bacilli:Bacillales:Bacillaceae:Oceanobacillus:Oceanobacillus iheyensis	182710	Oceanobacillus iheyensis	Oceanobacillus_iheyensis	genbank/genomes/Bacteria/Oceanobacillus_iheyensis/BA000028.faa	ftp.ncbi.nih.gov	/	1371673	Thu Nov 30 00:36:11 2006
root:cellular organisms:Bacteria:Firmicutes:Bacilli:Bacillales:Listeriaceae:Listeria:Listeria innocua	1642	Listeria innocua	Listeria_innocua	genbank/genomes/Bacteria/Listeria_innocua/AL592022.faa	ftp.ncbi.nih.gov	/	1076688	Wed Dec 6 22:52:14 2006
root:cellular organisms:Bacteria:Firmicutes:Bacilli:Bacillales:Listeriaceae:Listeria:Listeria innocua	1642	Listeria innocua	Listeria_innocua	genbank/genomes/Bacteria/Listeria_innocua/AL592102.faa	ftp.ncbi.nih.gov	/	26718	Wed Dec 6 22:52:32 2006
root:cellular organisms:Bacteria:Firmicutes:Bacilli:Bacillales:Listeriaceae:Listeria:Listeria monocytogenes:Listeria monocytogenes str. 4b H7858	267410	Listeria monocytogenes str. 4b H7858	l_monocytogenes_4b_h7858	Microbial_Genomes/l_monocytogenes_4b_h7858/annotation_dbs/l_monocytogenes_4b_h7858.pep.gz	ftp.tigr.org	pub/data	592606	Tue Oct 10 16:10:51 2006
root:cellular organisms:Bacteria:Firmicutes:Bacilli:Bacillales:Listeriaceae:Listeria:Listeria welshimeri:Listeria welshimeri serovar 6b str. SLCC5334	386043	Listeria welshimeri serovar 6b str. SLCC5334	Listeria_welshimeri_serovar_6b_SLCC5334	genbank/genomes/Bacteria/Listeria_welshimeri_serovar_6b_SLCC5334/AM263198.faa	ftp.ncbi.nih.gov	/	1106145	Wed Dec 6 22:39:19 2006
root:cellular organisms:Bacteria:Firmicutes:Bacilli:Bacillales:Staphylococcaceae:Staphylococcus:Staphylococcus aureus:Staphylococcus aureus subsp. aureus:Staphylococcus aureus subsp. aureus NCTC 8325	93061	Staphylococcus aureus subsp. aureus NCTC 8325	Staphylococcus_aureus_NCTC_8325	genbank/genomes/Bacteria/Staphylococcus_aureus_NCTC_8325/CP000253.faa	ftp.ncbi.nih.gov	/	1127773	Sat Feb 18 23:05:03 2006
root:cellular organisms:Bacteria:Firmicutes:Bacilli:Bacillales:Staphylococcaceae:Staphylococcus:Staphylococcus epidermidis:Staphylococcus epidermidis RP62A	176279	Staphylococcus epidermidis RP62A	Staphylococcus_epidermidis_RP62A	genbank/genomes/Bacteria/Staphylococcus_epidermidis_RP62A/CP000029.faa	ftp.ncbi.nih.gov	/	969797	Wed Dec 6 10:10:59 2006
root:cellular organisms:Bacteria:Firmicutes:Bacilli:Bacillales:Staphylococcaceae:Staphylococcus:Staphylococcus epidermidis:Staphylococcus epidermidis RP62A	176279	Staphylococcus epidermidis RP62A	Staphylococcus_epidermidis_RP62A	genbank/genomes/Bacteria/Staphylococcus_epidermidis_RP62A/CP000028.faa	ftp.ncbi.nih.gov	/	10265	Mon Jun 20 22:31:55 2005
root:cellular organisms:Bacteria:Firmicutes:Bacilli:Bacillales:Staphylococcaceae:Staphylococcus:Staphylococcus haemolyticus	1283	Staphylococcus haemolyticus	Staphylococcus_haemolyticus	genbank/genomes/Bacteria/Staphylococcus_haemolyticus/AP006716.faa	ftp.ncbi.nih.gov	/	1032134	Wed Nov 29 16:11:52 2006
root:cellular organisms:Bacteria:Firmicutes:Bacilli:Bacillales:Staphylococcaceae:Staphylococcus:Staphylococcus saprophyticus	29385	Staphylococcus saprophyticus	Staphylococcus_saprophyticus	genbank/genomes/Bacteria/Staphylococcus_saprophyticus/AP008936.faa	ftp.ncbi.nih.gov	/	8355	Thu Oct 27 01:42:57 2005
root:cellular organisms:Bacteria:Firmicutes:Bacilli:Bacillales:Staphylococcaceae:Staphylococcus:Staphylococcus saprophyticus	29385	Staphylococcus saprophyticus	Staphylococcus_saprophyticus	genbank/genomes/Bacteria/Staphylococcus_saprophyticus/AP008934.faa	ftp.ncbi.nih.gov	/	1018261	Thu Oct 27 01:42:47 2005
root:cellular organisms:Bacteria:Firmicutes:Bacilli:Bacillales:Staphylococcaceae:Staphylococcus:Staphylococcus saprophyticus	29385	Staphylococcus saprophyticus	Staphylococcus_saprophyticus	genbank/genomes/Bacteria/Staphylococcus_saprophyticus/AP008935.faa	ftp.ncbi.nih.gov	/	16143	Thu Oct 27 01:42:53 2005
root:cellular organisms:Bacteria:Firmicutes:Bacilli:Lactobacillales:Enterococcaceae:Enterococcus:Enterococcus faecalis:Enterococcus faecalis V583	226185	Enterococcus faecalis V583	Enterococcus_faecalis_V583	genbank/genomes/Bacteria/Enterococcus_faecalis_V583/AE016832.faa	ftp.ncbi.nih.gov	/	6067	Thu Dec 7 02:34:58 2006
root:cellular organisms:Bacteria:Firmicutes:Bacilli:Lactobacillales:Enterococcaceae:Enterococcus:Enterococcus faecalis:Enterococcus faecalis V583	226185	Enterococcus faecalis V583	Enterococcus_faecalis_V583	genbank/genomes/Bacteria/Enterococcus_faecalis_V583/AE016831.faa	ftp.ncbi.nih.gov	/	22571	Thu Dec 7 02:34:54 2006
root:cellular organisms:Bacteria:Firmicutes:Bacilli:Lactobacillales:Enterococcaceae:Enterococcus:Enterococcus faecalis:Enterococcus faecalis V583	226185	Enterococcus faecalis V583	Enterococcus_faecalis_V583	genbank/genomes/Bacteria/Enterococcus_faecalis_V583/AE016833.faa	ftp.ncbi.nih.gov	/	24467	Thu Dec 7 02:34:49 2006
root:cellular organisms:Bacteria:Firmicutes:Bacilli:Lactobacillales:Enterococcaceae:Enterococcus:Enterococcus faecalis:Enterococcus faecalis V583	226185	Enterococcus faecalis V583	Enterococcus_faecalis_V583	genbank/genomes/Bacteria/Enterococcus_faecalis_V583/AE016830.faa	ftp.ncbi.nih.gov	/	1215119	Thu Dec 7 02:34:42 2006
root:cellular organisms:Bacteria:Firmicutes:Bacilli:Lactobacillales:Lactobacillaceae:Lactobacillus:Lactobacillus acidophilus:Lactobacillus acidophilus NCFM	272621	Lactobacillus acidophilus NCFM	Lactobacillus_acidophilus_NCFM	genbank/genomes/Bacteria/Lactobacillus_acidophilus_NCFM/CP000033.faa	ftp.ncbi.nih.gov	/	761518	Thu Dec 7 00:07:40 2006
root:cellular organisms:Bacteria:Firmicutes:Bacilli:Lactobacillales:Lactobacillaceae:Lactobacillus:Lactobacillus brevis:Lactobacillus brevis ATCC 367	387344	Lactobacillus brevis ATCC 367	Lactobacillus_brevis_ATCC_367	genbank/genomes/Bacteria/Lactobacillus_brevis_ATCC_367/CP000418.faa	ftp.ncbi.nih.gov	/	8481	Thu Dec 7 00:05:51 2006
root:cellular organisms:Bacteria:Firmicutes:Bacilli:Lactobacillales:Lactobacillaceae:Lactobacillus:Lactobacillus brevis:Lactobacillus brevis ATCC 367	387344	Lactobacillus brevis ATCC 367	Lactobacillus_brevis_ATCC_367	genbank/genomes/Bacteria/Lactobacillus_brevis_ATCC_367/CP000416.faa	ftp.ncbi.nih.gov	/	864802	Thu Dec 7 00:05:43 2006
root:cellular organisms:Bacteria:Firmicutes:Bacilli:Lactobacillales:Lactobacillaceae:Lactobacillus:Lactobacillus brevis:Lactobacillus brevis ATCC 367	387344	Lactobacillus brevis ATCC 367	Lactobacillus_brevis_ATCC_367	genbank/genomes/Bacteria/Lactobacillus_brevis_ATCC_367/CP000417.faa	ftp.ncbi.nih.gov	/	3942	Thu Dec 7 00:05:48 2006
root:cellular organisms:Bacteria:Firmicutes:Bacilli:Lactobacillales:Lactobacillaceae:Lactobacillus:Lactobacillus casei:Lactobacillus casei ATCC 334	321967	Lactobacillus casei ATCC 334	Lactobacillus_casei_ATCC_334	genbank/genomes/Bacteria/Lactobacillus_casei_ATCC_334/CP000423.faa	ftp.ncbi.nih.gov	/	1072103	Thu Dec 7 00:03:47 2006
root:cellular organisms:Bacteria:Firmicutes:Bacilli:Lactobacillales:Lactobacillaceae:Lactobacillus:Lactobacillus casei:Lactobacillus casei ATCC 334	321967	Lactobacillus casei ATCC 334	Lactobacillus_casei_ATCC_334	genbank/genomes/Bacteria/Lactobacillus_casei_ATCC_334/CP000424.faa	ftp.ncbi.nih.gov	/	7745	Thu Dec 7 00:00:50 2006
root:cellular organisms:Bacteria:Firmicutes:Bacilli:Lactobacillales:Lactobacillaceae:Lactobacillus:Lactobacillus delbrueckii:Lactobacillus delbrueckii subsp. bulgaricus:Lactobacillus delbrueckii subsp. bulgaricus ATCC BAA-365	321956	Lactobacillus delbrueckii subsp. bulgaricus ATCC BAA-365	Lactobacillus_delbrueckii_bulgaricus_ATCC_BAA-365	genbank/genomes/Bacteria/Lactobacillus_delbrueckii_bulgaricus_ATCC_BAA-365/CP000412.faa	ftp.ncbi.nih.gov	/	698365	Wed Dec 6 23:58:59 2006
root:cellular organisms:Bacteria:Firmicutes:Bacilli:Lactobacillales:Lactobacillaceae:Lactobacillus:Lactobacillus gasseri:Lactobacillus gasseri ATCC 33323	324831	Lactobacillus gasseri ATCC 33323	Lactobacillus_gasseri_ATCC_33323	genbank/genomes/Bacteria/Lactobacillus_gasseri_ATCC_33323/CP000413.faa	ftp.ncbi.nih.gov	/	743435	Wed Dec 6 23:57:15 2006
root:cellular organisms:Bacteria:Firmicutes:Bacilli:Lactobacillales:Lactobacillaceae:Lactobacillus:Lactobacillus johnsonii:Lactobacillus johnsonii NCC 533	257314	Lactobacillus johnsonii NCC 533	Lactobacillus_johnsonii_NCC_533	genbank/genomes/Bacteria/Lactobacillus_johnsonii_NCC_533/AE017198.faa	ftp.ncbi.nih.gov	/	771443	Sun Jan 14 11:12:16 2007
root:cellular organisms:Bacteria:Firmicutes:Bacilli:Lactobacillales:Lactobacillaceae:Lactobacillus:Lactobacillus plantarum	1590	Lactobacillus plantarum	Lactobacillus_plantarum	genbank/genomes/Bacteria/Lactobacillus_plantarum/CR377165.faa	ftp.ncbi.nih.gov	/	827	Wed Dec 6 23:52:24 2006
root:cellular organisms:Bacteria:Firmicutes:Bacilli:Lactobacillales:Lactobacillaceae:Lactobacillus:Lactobacillus plantarum	1590	Lactobacillus plantarum	Lactobacillus_plantarum	genbank/genomes/Bacteria/Lactobacillus_plantarum/AL935263.faa	ftp.ncbi.nih.gov	/	1199408	Wed Dec 6 23:52:15 2006
root:cellular organisms:Bacteria:Firmicutes:Bacilli:Lactobacillales:Lactobacillaceae:Lactobacillus:Lactobacillus plantarum	1590	Lactobacillus plantarum	Lactobacillus_plantarum	genbank/genomes/Bacteria/Lactobacillus_plantarum/CR377164.faa	ftp.ncbi.nih.gov	/	679	Wed Dec 6 23:52:21 2006
root:cellular organisms:Bacteria:Firmicutes:Bacilli:Lactobacillales:Lactobacillaceae:Lactobacillus:Lactobacillus plantarum	1590	Lactobacillus plantarum	Lactobacillus_plantarum	genbank/genomes/Bacteria/Lactobacillus_plantarum/CR377166.faa	ftp.ncbi.nih.gov	/	14280	Wed Dec 6 23:52:28 2006
root:cellular organisms:Bacteria:Firmicutes:Bacilli:Lactobacillales:Lactobacillaceae:Lactobacillus:Lactobacillus sakei:Lactobacillus sakei subsp. sakei:Lactobacillus sakei subsp. sakei 23K	314315	Lactobacillus sakei subsp. sakei 23K	Lactobacillus_sakei_23K	genbank/genomes/Bacteria/Lactobacillus_sakei_23K/CR936503.faa	ftp.ncbi.nih.gov	/	758929	Wed Dec 6 23:47:52 2006
root:cellular organisms:Bacteria:Firmicutes:Bacilli:Lactobacillales:Lactobacillaceae:Lactobacillus:Lactobacillus salivarius:Lactobacillus salivarius subsp. salivarius:Lactobacillus salivarius subsp. salivarius UCC118	362948	Lactobacillus salivarius subsp. salivarius UCC118	Lactobacillus_salivarius_UCC118	genbank/genomes/Bacteria/Lactobacillus_salivarius_UCC118/CP000233.faa	ftp.ncbi.nih.gov	/	707536	Mon Jan 22 04:18:11 2007
root:cellular organisms:Bacteria:Firmicutes:Bacilli:Lactobacillales:Lactobacillaceae:Lactobacillus:Lactobacillus salivarius:Lactobacillus salivarius subsp. salivarius:Lactobacillus salivarius subsp. salivarius UCC118	362948	Lactobacillus salivarius subsp. salivarius UCC118	Lactobacillus_salivarius_UCC118	genbank/genomes/Bacteria/Lactobacillus_salivarius_UCC118/AF488831.faa	ftp.ncbi.nih.gov	/	8036	Wed Dec 6 23:42:44 2006
root:cellular organisms:Bacteria:Firmicutes:Bacilli:Lactobacillales:Lactobacillaceae:Lactobacillus:Lactobacillus salivarius:Lactobacillus salivarius subsp. salivarius:Lactobacillus salivarius subsp. salivarius UCC118	362948	Lactobacillus salivarius subsp. salivarius UCC118	Lactobacillus_salivarius_UCC118	genbank/genomes/Bacteria/Lactobacillus_salivarius_UCC118/AF488832.faa	ftp.ncbi.nih.gov	/	15661	Wed Dec 6 23:42:50 2006
root:cellular organisms:Bacteria:Firmicutes:Bacilli:Lactobacillales:Lactobacillaceae:Lactobacillus:Lactobacillus salivarius:Lactobacillus salivarius subsp. salivarius:Lactobacillus salivarius subsp. salivarius UCC118	362948	Lactobacillus salivarius subsp. salivarius UCC118	Lactobacillus_salivarius_UCC118	genbank/genomes/Bacteria/Lactobacillus_salivarius_UCC118/CP000234.faa	ftp.ncbi.nih.gov	/	86830	Wed Dec 6 23:45:44 2006
root:cellular organisms:Bacteria:Firmicutes:Bacilli:Lactobacillales:Lactobacillaceae:Pediococcus:Pediococcus pentosaceus:Pediococcus pentosaceus ATCC 25745	278197	Pediococcus pentosaceus ATCC 25745	Pediococcus_pentosaceus_ATCC_25745	genbank/genomes/Bacteria/Pediococcus_pentosaceus_ATCC_25745/CP000422.faa	ftp.ncbi.nih.gov	/	725703	Thu Nov 30 00:23:24 2006
root:cellular organisms:Bacteria:Firmicutes:Bacilli:Lactobacillales:Leuconostocaceae:Leuconostoc:Leuconostoc mesenteroides:Leuconostoc mesenteroides subsp. mesenteroides:Leuconostoc mesenteroides subsp. mesenteroides ATCC 8293	203120	Leuconostoc mesenteroides subsp. mesenteroides ATCC 8293	Leuconostoc_mesenteroides_ATCC_8293	genbank/genomes/Bacteria/Leuconostoc_mesenteroides_ATCC_8293/CP000414.faa	ftp.ncbi.nih.gov	/	856446	Wed Dec 6 22:54:39 2006
root:cellular organisms:Bacteria:Firmicutes:Bacilli:Lactobacillales:Leuconostocaceae:Leuconostoc:Leuconostoc mesenteroides:Leuconostoc mesenteroides subsp. mesenteroides:Leuconostoc mesenteroides subsp. mesenteroides ATCC 8293	203120	Leuconostoc mesenteroides subsp. mesenteroides ATCC 8293	Leuconostoc_mesenteroides_ATCC_8293	genbank/genomes/Bacteria/Leuconostoc_mesenteroides_ATCC_8293/CP000415.faa	ftp.ncbi.nih.gov	/	11860	Wed Dec 6 22:52:49 2006
root:cellular organisms:Bacteria:Firmicutes:Bacilli:Lactobacillales:Leuconostocaceae:Oenococcus:Oenococcus oeni:Oenococcus oeni PSU-1	203123	Oenococcus oeni PSU-1	Oenococcus_oeni_PSU-1	genbank/genomes/Bacteria/Oenococcus_oeni_PSU-1/CP000411.faa	ftp.ncbi.nih.gov	/	649244	Thu Nov 30 00:30:52 2006
root:cellular organisms:Bacteria:Firmicutes:Bacilli:Lactobacillales:Streptococcaceae:Lactococcus:Lactococcus lactis:Lactococcus lactis subsp. cremoris:Lactococcus lactis subsp. cremoris SK11	272622	Lactococcus lactis subsp. cremoris SK11	Lactococcus_lactis_cremoris_SK11	genbank/genomes/Bacteria/Lactococcus_lactis_cremoris_SK11/CP000425.faa	ftp.ncbi.nih.gov	/	922174	Wed Dec 6 23:40:31 2006
root:cellular organisms:Bacteria:Firmicutes:Bacilli:Lactobacillales:Streptococcaceae:Lactococcus:Lactococcus lactis:Lactococcus lactis subsp. cremoris:Lactococcus lactis subsp. cremoris SK11	272622	Lactococcus lactis subsp. cremoris SK11	Lactococcus_lactis_cremoris_SK11	genbank/genomes/Bacteria/Lactococcus_lactis_cremoris_SK11/CP000427.faa	ftp.ncbi.nih.gov	/	1899	Wed Dec 6 23:38:28 2006
root:cellular organisms:Bacteria:Firmicutes:Bacilli:Lactobacillales:Streptococcaceae:Lactococcus:Lactococcus lactis:Lactococcus lactis subsp. cremoris:Lactococcus lactis subsp. cremoris SK11	272622	Lactococcus lactis subsp. cremoris SK11	Lactococcus_lactis_cremoris_SK11	genbank/genomes/Bacteria/Lactococcus_lactis_cremoris_SK11/CP000428.faa	ftp.ncbi.nih.gov	/	23065	Wed Dec 6 23:38:34 2006
root:cellular organisms:Bacteria:Firmicutes:Bacilli:Lactobacillales:Streptococcaceae:Lactococcus:Lactococcus lactis:Lactococcus lactis subsp. cremoris:Lactococcus lactis subsp. cremoris SK11	272622	Lactococcus lactis subsp. cremoris SK11	Lactococcus_lactis_cremoris_SK11	genbank/genomes/Bacteria/Lactococcus_lactis_cremoris_SK11/CP000426.faa	ftp.ncbi.nih.gov	/	4092	Wed Dec 6 23:38:24 2006
root:cellular organisms:Bacteria:Firmicutes:Bacilli:Lactobacillales:Streptococcaceae:Lactococcus:Lactococcus lactis:Lactococcus lactis subsp. cremoris:Lactococcus lactis subsp. cremoris SK11	272622	Lactococcus lactis subsp. cremoris SK11	Lactococcus_lactis_cremoris_SK11	genbank/genomes/Bacteria/Lactococcus_lactis_cremoris_SK11/CP000430.faa	ftp.ncbi.nih.gov	/	4299	Wed Dec 6 23:38:40 2006
root:cellular organisms:Bacteria:Firmicutes:Bacilli:Lactobacillales:Streptococcaceae:Lactococcus:Lactococcus lactis:Lactococcus lactis subsp. cremoris:Lactococcus lactis subsp. cremoris SK11	272622	Lactococcus lactis subsp. cremoris SK11	Lactococcus_lactis_cremoris_SK11	genbank/genomes/Bacteria/Lactococcus_lactis_cremoris_SK11/CP000429.faa	ftp.ncbi.nih.gov	/	15337	Wed Dec 6 23:38:37 2006
root:cellular organisms:Bacteria:Firmicutes:Bacilli:Lactobacillales:Streptococcaceae:Streptococcus:Streptococcus agalactiae:Streptococcus agalactiae H36B	342615	Streptococcus agalactiae H36B	s_agalactiae_h36b	Microbial_Genomes/s_agalactiae_h36b/annotation_dbs/s_agalactiae_h36b.pep.gz	ftp.tigr.org	pub/data	411338	Tue Oct 10 16:10:29 2006
root:cellular organisms:Bacteria:Firmicutes:Bacilli:Lactobacillales:Streptococcaceae:Streptococcus:Streptococcus mitis:Streptococcus mitis NCTC 12261	246201	Streptococcus mitis NCTC 12261	s_mitis_nctc_12261	Microbial_Genomes/s_mitis_nctc_12261/annotation_dbs/s_mitis_nctc_12261.pep.gz	ftp.tigr.org	pub/data	364039	Tue Oct 10 16:00:17 2006
root:cellular organisms:Bacteria:Firmicutes:Bacilli:Lactobacillales:Streptococcaceae:Streptococcus:Streptococcus mutans	1309	Streptococcus mutans	Streptococcus_mutans	genbank/genomes/Bacteria/Streptococcus_mutans/AE014133.faa	ftp.ncbi.nih.gov	/	796126	Mon Apr 3 22:22:49 2006
root:cellular organisms:Bacteria:Firmicutes:Bacilli:Lactobacillales:Streptococcaceae:Streptococcus:Streptococcus pneumoniae:Streptococcus pneumoniae TIGR4	170187	Streptococcus pneumoniae TIGR4	Streptococcus_pneumoniae_TIGR4	genbank/genomes/Bacteria/Streptococcus_pneumoniae_TIGR4/AE005672.faa	ftp.ncbi.nih.gov	/	808530	Sat Jan 13 06:30:16 2007
root:cellular organisms:Bacteria:Firmicutes:Bacilli:Lactobacillales:Streptococcaceae:Streptococcus:Streptococcus pyogenes:Streptococcus pyogenes serotype M2:Streptococcus pyogenes MGAS10270	370552	Streptococcus pyogenes MGAS10270	Streptococcus_pyogenes_MGAS10270	genbank/genomes/Bacteria/Streptococcus_pyogenes_MGAS10270/CP000260.faa	ftp.ncbi.nih.gov	/	757847	Tue May 9 22:11:35 2006
root:cellular organisms:Bacteria:Firmicutes:Bacilli:Lactobacillales:Streptococcaceae:Streptococcus:Streptococcus thermophilus:Streptococcus thermophilus CNRZ1066	299768	Streptococcus thermophilus CNRZ1066	Streptococcus_thermophilus_CNRZ1066	genbank/genomes/Bacteria/Streptococcus_thermophilus_CNRZ1066/CP000024.faa	ftp.ncbi.nih.gov	/	704668	Wed May 18 22:00:52 2005
root:cellular organisms:Bacteria:Firmicutes:Clostridia:Clostridiales:Clostridiaceae:Clostridium:Clostridium acetobutylicum	1488	Clostridium acetobutylicum	Clostridium_acetobutylicum	genbank/genomes/Bacteria/Clostridium_acetobutylicum/AE001438.faa	ftp.ncbi.nih.gov	/	75118	Thu Dec 7 04:13:19 2006
root:cellular organisms:Bacteria:Firmicutes:Clostridia:Clostridiales:Clostridiaceae:Clostridium:Clostridium acetobutylicum	1488	Clostridium acetobutylicum	Clostridium_acetobutylicum	genbank/genomes/Bacteria/Clostridium_acetobutylicum/AE001437.faa	ftp.ncbi.nih.gov	/	1573101	Thu Dec 7 04:17:55 2006
root:cellular organisms:Bacteria:Firmicutes:Clostridia:Clostridiales:Clostridiaceae:Clostridium:Clostridium novyi:Clostridium novyi NT	386415	Clostridium novyi NT	Clostridium_novyi_NT	genbank/genomes/Bacteria/Clostridium_novyi_NT/CP000382.faa	ftp.ncbi.nih.gov	/	948025	Thu Dec 7 04:12:25 2006
root:cellular organisms:Bacteria:Firmicutes:Clostridia:Clostridiales:Clostridiaceae:Clostridium:Clostridium perfringens:Clostridium perfringens ATCC 13124	195103	Clostridium perfringens ATCC 13124	Clostridium_perfringens_ATCC_13124	genbank/genomes/Bacteria/Clostridium_perfringens_ATCC_13124/CP000246.faa	ftp.ncbi.nih.gov	/	1197802	Thu Dec 7 04:01:55 2006
root:cellular organisms:Bacteria:Firmicutes:Clostridia:Clostridiales:Clostridiaceae:Clostridium:Clostridium tetani:Clostridium tetani E88	212717	Clostridium tetani E88	Clostridium_tetani_E88	genbank/genomes/Bacteria/Clostridium_tetani_E88/AE015927.faa	ftp.ncbi.nih.gov	/	1008875	Thu Dec 7 03:45:44 2006
root:cellular organisms:Bacteria:Firmicutes:Clostridia:Clostridiales:Clostridiaceae:Clostridium:Clostridium tetani:Clostridium tetani E88	212717	Clostridium tetani E88	Clostridium_tetani_E88	genbank/genomes/Bacteria/Clostridium_tetani_E88/AF528097.faa	ftp.ncbi.nih.gov	/	22307	Thu Dec 7 03:45:53 2006
root:cellular organisms:Bacteria:Firmicutes:Clostridia:Clostridiales:Peptococcaceae:Carboxydothermus:Carboxydothermus hydrogenoformans:Carboxydothermus hydrogenoformans Z-2901	246194	Carboxydothermus hydrogenoformans Z-2901	Carboxydothermus_hydrogenoformans_Z-2901	genbank/genomes/Bacteria/Carboxydothermus_hydrogenoformans_Z-2901/CP000141.faa	ftp.ncbi.nih.gov	/	1007589	Thu Dec 7 04:43:36 2006
root:cellular organisms:Bacteria:Firmicutes:Clostridia:Clostridiales:Peptococcaceae:Desulfitobacterium:Desulfitobacterium hafniense:Desulfitobacterium hafniense Y51	138119	Desulfitobacterium hafniense Y51	Desulfitobacterium_hafniense_Y51	genbank/genomes/Bacteria/Desulfitobacterium_hafniense_Y51/AP008230.faa	ftp.ncbi.nih.gov	/	2079650	Thu Dec 7 02:54:58 2006
root:cellular organisms:Bacteria:Firmicutes:Clostridia:Clostridiales:Syntrophomonadaceae:Syntrophomonas:Syntrophomonas wolfei:Syntrophomonas wolfei subsp. wolfei:Syntrophomonas wolfei subsp. wolfei str. Goettingen	335541	Syntrophomonas wolfei subsp. wolfei str. Goettingen	Syntrophomonas_wolfei_Goettingen	genbank/genomes/Bacteria/Syntrophomonas_wolfei_Goettingen/CP000448.faa	ftp.ncbi.nih.gov	/	1114368	Wed Dec 6 08:39:55 2006
root:cellular organisms:Bacteria:Firmicutes:Clostridia:Thermoanaerobacteriales:Thermoanaerobacteriaceae:Moorella group:Moorella:Moorella thermoacetica:Moorella thermoacetica ATCC 39073	264732	Moorella thermoacetica ATCC 39073	Moorella_thermoacetica_ATCC_39073	genbank/genomes/Bacteria/Moorella_thermoacetica_ATCC_39073/CP000232.faa	ftp.ncbi.nih.gov	/	1004911	Wed Dec 6 21:35:42 2006
root:cellular organisms:Bacteria:Firmicutes:Clostridia:Thermoanaerobacteriales:Thermoanaerobacteriaceae:Thermoanaerobacter:Thermoanaerobacter tengcongensis	119072	Thermoanaerobacter tengcongensis	Thermoanaerobacter_tengcongensis	genbank/genomes/Bacteria/Thermoanaerobacter_tengcongensis/AE008691.faa	ftp.ncbi.nih.gov	/	1064995	Wed Dec 6 08:35:44 2006
root:cellular organisms:Bacteria:Firmicutes:Mollicutes:Acholeplasmatales:Acholeplasmataceae:Candidatus Phytoplasma:Candidatus Phytoplasma asteris:Aster yellows witches'-broom phytoplasma:Aster yellows witches'-broom phytoplasma AYWB	322098	Aster yellows witches'-broom phytoplasma AYWB	Aster_yellows_witches-broom_phytoplasma_AYWB	genbank/genomes/Bacteria/Aster_yellows_witches-broom_phytoplasma_AYWB/CP000063.faa	ftp.ncbi.nih.gov	/	1239	Thu May 18 22:08:25 2006
root:cellular organisms:Bacteria:Firmicutes:Mollicutes:Acholeplasmatales:Acholeplasmataceae:Candidatus Phytoplasma:Candidatus Phytoplasma asteris:Aster yellows witches'-broom phytoplasma:Aster yellows witches'-broom phytoplasma AYWB	322098	Aster yellows witches'-broom phytoplasma AYWB	Aster_yellows_witches-broom_phytoplasma_AYWB	genbank/genomes/Bacteria/Aster_yellows_witches-broom_phytoplasma_AYWB/CP000062.faa	ftp.ncbi.nih.gov	/	1521	Thu May 18 22:08:24 2006
root:cellular organisms:Bacteria:Firmicutes:Mollicutes:Acholeplasmatales:Acholeplasmataceae:Candidatus Phytoplasma:Candidatus Phytoplasma asteris:Aster yellows witches'-broom phytoplasma:Aster yellows witches'-broom phytoplasma AYWB	322098	Aster yellows witches'-broom phytoplasma AYWB	Aster_yellows_witches-broom_phytoplasma_AYWB	genbank/genomes/Bacteria/Aster_yellows_witches-broom_phytoplasma_AYWB/CP000064.faa	ftp.ncbi.nih.gov	/	1853	Thu May 18 22:08:27 2006
root:cellular organisms:Bacteria:Firmicutes:Mollicutes:Acholeplasmatales:Acholeplasmataceae:Candidatus Phytoplasma:Candidatus Phytoplasma asteris:Aster yellows witches'-broom phytoplasma:Aster yellows witches'-broom phytoplasma AYWB	322098	Aster yellows witches'-broom phytoplasma AYWB	Aster_yellows_witches-broom_phytoplasma_AYWB	genbank/genomes/Bacteria/Aster_yellows_witches-broom_phytoplasma_AYWB/CP000061.faa	ftp.ncbi.nih.gov	/	247767	Thu May 18 22:08:21 2006
root:cellular organisms:Bacteria:Firmicutes:Mollicutes:Acholeplasmatales:Acholeplasmataceae:Candidatus Phytoplasma:Candidatus Phytoplasma asteris:Aster yellows witches'-broom phytoplasma:Aster yellows witches'-broom phytoplasma AYWB	322098	Aster yellows witches'-broom phytoplasma AYWB	Aster_yellows_witches-broom_phytoplasma_AYWB	genbank/genomes/Bacteria/Aster_yellows_witches-broom_phytoplasma_AYWB/CP000065.faa	ftp.ncbi.nih.gov	/	1748	Thu May 18 22:08:29 2006
root:cellular organisms:Bacteria:Firmicutes:Mollicutes:Acholeplasmatales:Acholeplasmataceae:Candidatus Phytoplasma:Candidatus Phytoplasma asteris:Onion yellows phytoplasma	100379	Onion yellows phytoplasma	Onion_yellows_phytoplasma	genbank/genomes/Bacteria/Onion_yellows_phytoplasma/AP006628.faa	ftp.ncbi.nih.gov	/	280292	Mon Jun 20 22:57:27 2005
root:cellular organisms:Bacteria:Firmicutes:Mollicutes:Entomoplasmatales:Entomoplasmataceae:Mesoplasma:Mesoplasma florum:Mesoplasma florum L1	265311	Mesoplasma florum L1	Mesoplasma_florum_L1	genbank/genomes/Bacteria/Mesoplasma_florum_L1/AE017263.faa	ftp.ncbi.nih.gov	/	304972	Mon Jun 20 23:10:43 2005
root:cellular organisms:Bacteria:Firmicutes:Mollicutes:Mycoplasmatales:Mycoplasmataceae:Mycoplasma:Mycoplasma capricolum:Mycoplasma capricolum subsp. capricolum:Mycoplasma capricolum subsp. capricolum ATCC 27343	340047	Mycoplasma capricolum subsp. capricolum ATCC 27343	Mycoplasma_capricolum_ATCC_27343	genbank/genomes/Bacteria/Mycoplasma_capricolum_ATCC_27343/CP000123.faa	ftp.ncbi.nih.gov	/	393332	Wed Dec 6 20:39:48 2006
root:cellular organisms:Bacteria:Firmicutes:Mollicutes:Mycoplasmatales:Mycoplasmataceae:Mycoplasma:Mycoplasma gallisepticum	2096	Mycoplasma gallisepticum	Mycoplasma_gallisepticum	genbank/genomes/Bacteria/Mycoplasma_gallisepticum/AE015450.faa	ftp.ncbi.nih.gov	/	349141	Fri Jan 20 02:49:28 2006
root:cellular organisms:Bacteria:Firmicutes:Mollicutes:Mycoplasmatales:Mycoplasmataceae:Mycoplasma:Mycoplasma genitalium	2097	Mycoplasma genitalium	Mycoplasma_genitalium	genbank/genomes/Bacteria/Mycoplasma_genitalium/L43967.faa	ftp.ncbi.nih.gov	/	220016	Sat Jan 13 06:45:32 2007
root:cellular organisms:Bacteria:Firmicutes:Mollicutes:Mycoplasmatales:Mycoplasmataceae:Mycoplasma:Mycoplasma hyopneumoniae:Mycoplasma hyopneumoniae 232	295358	Mycoplasma hyopneumoniae 232	Mycoplasma_hyopneumoniae_232	genbank/genomes/Bacteria/Mycoplasma_hyopneumoniae_232/AE017332.faa	ftp.ncbi.nih.gov	/	334348	Fri Jan 20 02:48:52 2006
root:cellular organisms:Bacteria:Firmicutes:Mollicutes:Mycoplasmatales:Mycoplasmataceae:Mycoplasma:Mycoplasma mobile:Mycoplasma mobile 163K	267748	Mycoplasma mobile 163K	Mycoplasma_mobile_163K	genbank/genomes/Bacteria/Mycoplasma_mobile_163K/AE017308.faa	ftp.ncbi.nih.gov	/	291474	Mon Jun 20 23:02:31 2005
root:cellular organisms:Bacteria:Firmicutes:Mollicutes:Mycoplasmatales:Mycoplasmataceae:Mycoplasma:Mycoplasma mycoides	2102	Mycoplasma mycoides	Mycoplasma_mycoides	genbank/genomes/Bacteria/Mycoplasma_mycoides/BX293980.faa	ftp.ncbi.nih.gov	/	436349	Wed Dec 6 20:32:33 2006
root:cellular organisms:Bacteria:Firmicutes:Mollicutes:Mycoplasmatales:Mycoplasmataceae:Mycoplasma:Mycoplasma penetrans	28227	Mycoplasma penetrans	Mycoplasma_penetrans	genbank/genomes/Bacteria/Mycoplasma_penetrans/BA000026.faa	ftp.ncbi.nih.gov	/	496628	Wed Dec 6 20:31:40 2006
root:cellular organisms:Bacteria:Firmicutes:Mollicutes:Mycoplasmatales:Mycoplasmataceae:Mycoplasma:Mycoplasma pneumoniae	2104	Mycoplasma pneumoniae	Mycoplasma_pneumoniae	genbank/genomes/Bacteria/Mycoplasma_pneumoniae/U00089.faa	ftp.ncbi.nih.gov	/	302786	Fri Jan 20 02:47:06 2006
root:cellular organisms:Bacteria:Firmicutes:Mollicutes:Mycoplasmatales:Mycoplasmataceae:Mycoplasma:Mycoplasma pulmonis	2107	Mycoplasma pulmonis	Mycoplasma_pulmonis	genbank/genomes/Bacteria/Mycoplasma_pulmonis/AL445566.faa	ftp.ncbi.nih.gov	/	364531	Wed Dec 6 20:29:56 2006
root:cellular organisms:Bacteria:Firmicutes:Mollicutes:Mycoplasmatales:Mycoplasmataceae:Mycoplasma:Mycoplasma synoviae:Mycoplasma synoviae 53	262723	Mycoplasma synoviae 53	Mycoplasma_synoviae_53	genbank/genomes/Bacteria/Mycoplasma_synoviae_53/AE017245.faa	ftp.ncbi.nih.gov	/	298302	Wed Aug 24 22:06:17 2005
root:cellular organisms:Bacteria:Firmicutes:Mollicutes:Mycoplasmatales:Mycoplasmataceae:Ureaplasma:Ureaplasma urealyticum	2130	Ureaplasma urealyticum	Ureaplasma_urealyticum	genbank/genomes/Bacteria/Ureaplasma_urealyticum/AF222894.faa	ftp.ncbi.nih.gov	/	299675	Wed Dec 6 08:00:37 2006
root:cellular organisms:Bacteria:Fusobacteria:Fusobacteria (class):Fusobacterales:Fusobacteriaceae:Fusobacterium:Fusobacterium nucleatum	851	Fusobacterium nucleatum	Fusobacterium_nucleatum	genbank/genomes/Bacteria/Fusobacterium_nucleatum/AE009951.faa	ftp.ncbi.nih.gov	/	881886	Thu Dec 7 01:14:31 2006
root:cellular organisms:Bacteria:Planctomycetes:Planctomycetacia:Planctomycetales:Planctomycetaceae:Pirellula:Pirellula sp.	117	Pirellula sp.	Pirellula_sp	genbank/genomes/Bacteria/Pirellula_sp/BX119912.faa	ftp.ncbi.nih.gov	/	3025268	Wed Dec 6 18:32:19 2006
root:cellular organisms:Bacteria:Proteobacteria:Alphaproteobacteria:Caulobacterales:Caulobacteraceae:Caulobacter:Caulobacter vibrioides	155892	Caulobacter vibrioides	Caulobacter_crescentus	genbank/genomes/Bacteria/Caulobacter_crescentus/AE005673.faa	ftp.ncbi.nih.gov	/	1556422	Thu Jun 16 22:32:32 2005
root:cellular organisms:Bacteria:Proteobacteria:Alphaproteobacteria:Caulobacterales:Caulobacteraceae:Caulobacter:Caulobacter vibrioides:Caulobacter crescentus CB15	190650	Caulobacter crescentus CB15	c_crescentus_cb15	Microbial_Genomes/c_crescentus_cb15/annotation_dbs/c_crescentus_cb15.pep.gz	ftp.tigr.org	pub/data	785627	Tue Oct 10 15:56:18 2006
root:cellular organisms:Bacteria:Proteobacteria:Alphaproteobacteria:Rhizobiales:Bartonellaceae:Bartonella:Bartonella bacilliformis:Bartonella bacilliformis KC583	360095	Bartonella bacilliformis KC583	Bartonella_bacilliformis_KC583	genbank/genomes/Bacteria/Bartonella_bacilliformis_KC583/CP000524.faa	ftp.ncbi.nih.gov	/	517817	Thu Jan 11 05:08:00 2007
root:cellular organisms:Bacteria:Proteobacteria:Alphaproteobacteria:Rhizobiales:Bartonellaceae:Bartonella:Bartonella henselae:Bartonella henselae str. Houston-1	283166	Bartonella henselae str. Houston-1	Bartonella_henselae_Houston-1	genbank/genomes/Bacteria/Bartonella_henselae_Houston-1/BX897699.faa	ftp.ncbi.nih.gov	/	614692	Thu Dec 7 06:50:36 2006
root:cellular organisms:Bacteria:Proteobacteria:Alphaproteobacteria:Rhizobiales:Bartonellaceae:Bartonella:Bartonella quintana:Bartonella quintana str. Toulouse	283165	Bartonella quintana str. Toulouse	Bartonella_quintana_Toulouse	genbank/genomes/Bacteria/Bartonella_quintana_Toulouse/BX897700.faa	ftp.ncbi.nih.gov	/	492404	Thu Dec 7 06:36:12 2006
root:cellular organisms:Bacteria:Proteobacteria:Alphaproteobacteria:Rhizobiales:Bradyrhizobiaceae:Bradyrhizobium:Bradyrhizobium japonicum	375	Bradyrhizobium japonicum	Bradyrhizobium_japonicum	genbank/genomes/Bacteria/Bradyrhizobium_japonicum/BA000040.faa	ftp.ncbi.nih.gov	/	3348854	Thu Dec 7 06:06:19 2006
root:cellular organisms:Bacteria:Proteobacteria:Alphaproteobacteria:Rhizobiales:Bradyrhizobiaceae:Nitrobacter:Nitrobacter hamburgensis:Nitrobacter hamburgensis X14	323097	Nitrobacter hamburgensis X14	Nitrobacter_hamburgensis_X14	genbank/genomes/Bacteria/Nitrobacter_hamburgensis_X14/CP000319.faa	ftp.ncbi.nih.gov	/	1542223	Wed Dec 6 20:09:08 2006
root:cellular organisms:Bacteria:Proteobacteria:Alphaproteobacteria:Rhizobiales:Bradyrhizobiaceae:Nitrobacter:Nitrobacter hamburgensis:Nitrobacter hamburgensis X14	323097	Nitrobacter hamburgensis X14	Nitrobacter_hamburgensis_X14	genbank/genomes/Bacteria/Nitrobacter_hamburgensis_X14/CP000322.faa	ftp.ncbi.nih.gov	/	40114	Wed Dec 6 20:02:56 2006
root:cellular organisms:Bacteria:Proteobacteria:Alphaproteobacteria:Rhizobiales:Bradyrhizobiaceae:Nitrobacter:Nitrobacter hamburgensis:Nitrobacter hamburgensis X14	323097	Nitrobacter hamburgensis X14	Nitrobacter_hamburgensis_X14	genbank/genomes/Bacteria/Nitrobacter_hamburgensis_X14/CP000320.faa	ftp.ncbi.nih.gov	/	84588	Wed Dec 6 20:02:32 2006
root:cellular organisms:Bacteria:Proteobacteria:Alphaproteobacteria:Rhizobiales:Bradyrhizobiaceae:Nitrobacter:Nitrobacter hamburgensis:Nitrobacter hamburgensis X14	323097	Nitrobacter hamburgensis X14	Nitrobacter_hamburgensis_X14	genbank/genomes/Bacteria/Nitrobacter_hamburgensis_X14/CP000321.faa	ftp.ncbi.nih.gov	/	70007	Wed Dec 6 20:02:50 2006
root:cellular organisms:Bacteria:Proteobacteria:Alphaproteobacteria:Rhizobiales:Bradyrhizobiaceae:Nitrobacter:Nitrobacter winogradskyi:Nitrobacter winogradskyi Nb-255	323098	Nitrobacter winogradskyi Nb-255	Nitrobacter_winogradskyi_Nb-255	genbank/genomes/Bacteria/Nitrobacter_winogradskyi_Nb-255/CP000115.faa	ftp.ncbi.nih.gov	/	1258698	Wed Dec 6 20:02:01 2006
root:cellular organisms:Bacteria:Proteobacteria:Alphaproteobacteria:Rhizobiales:Bradyrhizobiaceae:Rhodopseudomonas:Rhodopseudomonas palustris:Rhodopseudomonas palustris BisB18	316056	Rhodopseudomonas palustris BisB18	Rhodopseudomonas_palustris_BisB18	genbank/genomes/Bacteria/Rhodopseudomonas_palustris_BisB18/CP000301.faa	ftp.ncbi.nih.gov	/	2066158	Wed Dec 6 14:20:12 2006
root:cellular organisms:Bacteria:Proteobacteria:Alphaproteobacteria:Rhizobiales:Brucellaceae:Brucella:Brucella abortus:Brucella abortus 1:Brucella abortus biovar 1 str. 9-941	262698	Brucella abortus biovar 1 str. 9-941	Brucella_abortus_9-941	genbank/genomes/Bacteria/Brucella_abortus_9-941/AE017224.faa	ftp.ncbi.nih.gov	/	432730	Sun Jun 5 22:24:34 2005
root:cellular organisms:Bacteria:Proteobacteria:Alphaproteobacteria:Rhizobiales:Brucellaceae:Brucella:Brucella abortus:Brucella abortus 1:Brucella abortus biovar 1 str. 9-941	262698	Brucella abortus biovar 1 str. 9-941	Brucella_abortus_9-941	genbank/genomes/Bacteria/Brucella_abortus_9-941/AE017223.faa	ftp.ncbi.nih.gov	/	789233	Thu Apr 20 16:03:03 2006
root:cellular organisms:Bacteria:Proteobacteria:Alphaproteobacteria:Rhizobiales:Brucellaceae:Brucella:Brucella melitensis	29459	Brucella melitensis	Brucella_melitensis	genbank/genomes/Bacteria/Brucella_melitensis/AE008918.faa	ftp.ncbi.nih.gov	/	451694	Mon Jun 20 23:43:46 2005
root:cellular organisms:Bacteria:Proteobacteria:Alphaproteobacteria:Rhizobiales:Brucellaceae:Brucella:Brucella melitensis	29459	Brucella melitensis	Brucella_melitensis	genbank/genomes/Bacteria/Brucella_melitensis/AE008917.faa	ftp.ncbi.nih.gov	/	790270	Mon Jun 20 23:43:31 2005
root:cellular organisms:Bacteria:Proteobacteria:Alphaproteobacteria:Rhizobiales:Brucellaceae:Brucella:Brucella suis:Brucella suis 1330	204722	Brucella suis 1330	Brucella_suis_1330	genbank/genomes/Bacteria/Brucella_suis_1330/AE014292.faa	ftp.ncbi.nih.gov	/	444922	Fri Jun 3 19:17:14 2005
root:cellular organisms:Bacteria:Proteobacteria:Alphaproteobacteria:Rhizobiales:Brucellaceae:Brucella:Brucella suis:Brucella suis 1330	204722	Brucella suis 1330	Brucella_suis_1330	genbank/genomes/Bacteria/Brucella_suis_1330/AE014291.faa	ftp.ncbi.nih.gov	/	774891	Thu Dec 7 05:51:55 2006
root:cellular organisms:Bacteria:Proteobacteria:Alphaproteobacteria:Rhizobiales:Phyllobacteriaceae:Mesorhizobium:Mesorhizobium loti	381	Mesorhizobium loti	Mesorhizobium_loti	genbank/genomes/Bacteria/Mesorhizobium_loti/BA000012.faa	ftp.ncbi.nih.gov	/	2616560	Thu Nov 30 03:21:30 2006
root:cellular organisms:Bacteria:Proteobacteria:Alphaproteobacteria:Rhizobiales:Phyllobacteriaceae:Mesorhizobium:Mesorhizobium loti	381	Mesorhizobium loti	Mesorhizobium_loti	genbank/genomes/Bacteria/Mesorhizobium_loti/AP003017.faa	ftp.ncbi.nih.gov	/	66085	Thu Nov 30 03:15:18 2006
root:cellular organisms:Bacteria:Proteobacteria:Alphaproteobacteria:Rhizobiales:Phyllobacteriaceae:Mesorhizobium:Mesorhizobium loti	381	Mesorhizobium loti	Mesorhizobium_loti	genbank/genomes/Bacteria/Mesorhizobium_loti/BA000013.faa	ftp.ncbi.nih.gov	/	122304	Thu Nov 30 03:14:59 2006
root:cellular organisms:Bacteria:Proteobacteria:Alphaproteobacteria:Rhizobiales:Phyllobacteriaceae:Mesorhizobium:Mesorhizobium sp. BNC1	266779	Mesorhizobium sp. BNC1	Mesorhizobium_BNC1	genbank/genomes/Bacteria/Mesorhizobium_BNC1/CP000389.faa	ftp.ncbi.nih.gov	/	125486	Wed Dec 6 22:22:46 2006
root:cellular organisms:Bacteria:Proteobacteria:Alphaproteobacteria:Rhizobiales:Phyllobacteriaceae:Mesorhizobium:Mesorhizobium sp. BNC1	266779	Mesorhizobium sp. BNC1	Mesorhizobium_BNC1	genbank/genomes/Bacteria/Mesorhizobium_BNC1/CP000390.faa	ftp.ncbi.nih.gov	/	1691021	Wed Dec 6 22:22:15 2006
root:cellular organisms:Bacteria:Proteobacteria:Alphaproteobacteria:Rhizobiales:Phyllobacteriaceae:Mesorhizobium:Mesorhizobium sp. BNC1	266779	Mesorhizobium sp. BNC1	Mesorhizobium_BNC1	genbank/genomes/Bacteria/Mesorhizobium_BNC1/CP000392.faa	ftp.ncbi.nih.gov	/	17960	Mon Jul 24 22:25:00 2006
root:cellular organisms:Bacteria:Proteobacteria:Alphaproteobacteria:Rhizobiales:Phyllobacteriaceae:Mesorhizobium:Mesorhizobium sp. BNC1	266779	Mesorhizobium sp. BNC1	Mesorhizobium_BNC1	genbank/genomes/Bacteria/Mesorhizobium_BNC1/CP000391.faa	ftp.ncbi.nih.gov	/	48414	Wed Dec 6 22:22:54 2006
root:cellular organisms:Bacteria:Proteobacteria:Alphaproteobacteria:Rhizobiales:Rhizobiaceae:Rhizobium/Agrobacterium group:Agrobacterium:Agrobacterium tumefaciens:Agrobacterium tumefaciens str. C58	176299	Agrobacterium tumefaciens str. C58	Agrobacterium_tumefaciens_C58_UWash	genbank/genomes/Bacteria/Agrobacterium_tumefaciens_C58_UWash/AE008690.faa	ftp.ncbi.nih.gov	/	81259	Thu Apr 20 17:58:18 2006
root:cellular organisms:Bacteria:Proteobacteria:Alphaproteobacteria:Rhizobiales:Rhizobiaceae:Rhizobium/Agrobacterium group:Agrobacterium:Agrobacterium tumefaciens:Agrobacterium tumefaciens str. C58	176299	Agrobacterium tumefaciens str. C58	Agrobacterium_tumefaciens_C58_UWash	genbank/genomes/Bacteria/Agrobacterium_tumefaciens_C58_UWash/AE008689.faa	ftp.ncbi.nih.gov	/	814105	Thu Apr 20 17:57:24 2006
root:cellular organisms:Bacteria:Proteobacteria:Alphaproteobacteria:Rhizobiales:Rhizobiaceae:Rhizobium/Agrobacterium group:Agrobacterium:Agrobacterium tumefaciens:Agrobacterium tumefaciens str. C58	176299	Agrobacterium tumefaciens str. C58	Agrobacterium_tumefaciens_C58_UWash	genbank/genomes/Bacteria/Agrobacterium_tumefaciens_C58_UWash/AE008688.faa	ftp.ncbi.nih.gov	/	1108890	Thu Apr 20 17:55:51 2006
root:cellular organisms:Bacteria:Proteobacteria:Alphaproteobacteria:Rhizobiales:Rhizobiaceae:Rhizobium/Agrobacterium group:Agrobacterium:Agrobacterium tumefaciens:Agrobacterium tumefaciens str. C58	176299	Agrobacterium tumefaciens str. C58	Agrobacterium_tumefaciens_C58_UWash	genbank/genomes/Bacteria/Agrobacterium_tumefaciens_C58_UWash/AE008687.faa	ftp.ncbi.nih.gov	/	208564	Thu Apr 20 17:58:08 2006
root:cellular organisms:Bacteria:Proteobacteria:Alphaproteobacteria:Rhizobiales:Rhizobiaceae:Rhizobium/Agrobacterium group:Rhizobium:Rhizobium etli:Rhizobium etli CFN 42	347834	Rhizobium etli CFN 42	Rhizobium_etli_CFN_42	genbank/genomes/Bacteria/Rhizobium_etli_CFN_42/CP000134.faa	ftp.ncbi.nih.gov	/	66527	Wed Dec 6 15:08:39 2006
root:cellular organisms:Bacteria:Proteobacteria:Alphaproteobacteria:Rhizobiales:Rhizobiaceae:Rhizobium/Agrobacterium group:Rhizobium:Rhizobium etli:Rhizobium etli CFN 42	347834	Rhizobium etli CFN 42	Rhizobium_etli_CFN_42	genbank/genomes/Bacteria/Rhizobium_etli_CFN_42/CP000133.faa	ftp.ncbi.nih.gov	/	1650002	Wed Dec 6 15:08:14 2006
root:cellular organisms:Bacteria:Proteobacteria:Alphaproteobacteria:Rhizobiales:Rhizobiaceae:Rhizobium/Agrobacterium group:Rhizobium:Rhizobium etli:Rhizobium etli CFN 42	347834	Rhizobium etli CFN 42	Rhizobium_etli_CFN_42	genbank/genomes/Bacteria/Rhizobium_etli_CFN_42/CP000135.faa	ftp.ncbi.nih.gov	/	71008	Wed Dec 6 15:08:52 2006
root:cellular organisms:Bacteria:Proteobacteria:Alphaproteobacteria:Rhizobiales:Rhizobiaceae:Rhizobium/Agrobacterium group:Rhizobium:Rhizobium etli:Rhizobium etli CFN 42	347834	Rhizobium etli CFN 42	Rhizobium_etli_CFN_42	genbank/genomes/Bacteria/Rhizobium_etli_CFN_42/CP000138.faa	ftp.ncbi.nih.gov	/	241445	Wed Dec 6 15:10:24 2006
root:cellular organisms:Bacteria:Proteobacteria:Alphaproteobacteria:Rhizobiales:Rhizobiaceae:Rhizobium/Agrobacterium group:Rhizobium:Rhizobium etli:Rhizobium etli CFN 42	347834	Rhizobium etli CFN 42	Rhizobium_etli_CFN_42	genbank/genomes/Bacteria/Rhizobium_etli_CFN_42/CP000137.faa	ftp.ncbi.nih.gov	/	193855	Wed Dec 6 15:09:44 2006
root:cellular organisms:Bacteria:Proteobacteria:Alphaproteobacteria:Rhizobiales:Rhizobiaceae:Rhizobium/Agrobacterium group:Rhizobium:Rhizobium etli:Rhizobium etli CFN 42	347834	Rhizobium etli CFN 42	Rhizobium_etli_CFN_42	genbank/genomes/Bacteria/Rhizobium_etli_CFN_42/CP000136.faa	ftp.ncbi.nih.gov	/	98399	Wed Dec 6 15:09:16 2006
root:cellular organisms:Bacteria:Proteobacteria:Alphaproteobacteria:Rhizobiales:Rhizobiaceae:Rhizobium/Agrobacterium group:Rhizobium:Rhizobium leguminosarum:Rhizobium leguminosarum bv. viciae:Rhizobium leguminosarum bv. viciae 3841	216596	Rhizobium leguminosarum bv. viciae 3841	Rhizobium_leguminosarum_bv_viciae_3841	genbank/genomes/Bacteria/Rhizobium_leguminosarum_bv_viciae_3841/AM236082.faa	ftp.ncbi.nih.gov	/	56134	Wed Dec 6 14:52:47 2006
root:cellular organisms:Bacteria:Proteobacteria:Alphaproteobacteria:Rhizobiales:Rhizobiaceae:Rhizobium/Agrobacterium group:Rhizobium:Rhizobium leguminosarum:Rhizobium leguminosarum bv. viciae:Rhizobium leguminosarum bv. viciae 3841	216596	Rhizobium leguminosarum bv. viciae 3841	Rhizobium_leguminosarum_bv_viciae_3841	genbank/genomes/Bacteria/Rhizobium_leguminosarum_bv_viciae_3841/AM236084.faa	ftp.ncbi.nih.gov	/	184174	Wed Dec 6 14:52:28 2006
root:cellular organisms:Bacteria:Proteobacteria:Alphaproteobacteria:Rhizobiales:Rhizobiaceae:Rhizobium/Agrobacterium group:Rhizobium:Rhizobium leguminosarum:Rhizobium leguminosarum bv. viciae:Rhizobium leguminosarum bv. viciae 3841	216596	Rhizobium leguminosarum bv. viciae 3841	Rhizobium_leguminosarum_bv_viciae_3841	genbank/genomes/Bacteria/Rhizobium_leguminosarum_bv_viciae_3841/AM236086.faa	ftp.ncbi.nih.gov	/	354038	Wed Dec 6 14:54:42 2006
root:cellular organisms:Bacteria:Proteobacteria:Alphaproteobacteria:Rhizobiales:Rhizobiaceae:Rhizobium/Agrobacterium group:Rhizobium:Rhizobium leguminosarum:Rhizobium leguminosarum bv. viciae:Rhizobium leguminosarum bv. viciae 3841	216596	Rhizobium leguminosarum bv. viciae 3841	Rhizobium_leguminosarum_bv_viciae_3841	genbank/genomes/Bacteria/Rhizobium_leguminosarum_bv_viciae_3841/AM236080.faa	ftp.ncbi.nih.gov	/	2002141	Wed Dec 6 15:03:08 2006
root:cellular organisms:Bacteria:Proteobacteria:Alphaproteobacteria:Rhizobiales:Rhizobiaceae:Rhizobium/Agrobacterium group:Rhizobium:Rhizobium leguminosarum:Rhizobium leguminosarum bv. viciae:Rhizobium leguminosarum bv. viciae 3841	216596	Rhizobium leguminosarum bv. viciae 3841	Rhizobium_leguminosarum_bv_viciae_3841	genbank/genomes/Bacteria/Rhizobium_leguminosarum_bv_viciae_3841/AM236081.faa	ftp.ncbi.nih.gov	/	54418	Wed Dec 6 15:03:30 2006
root:cellular organisms:Bacteria:Proteobacteria:Alphaproteobacteria:Rhizobiales:Rhizobiaceae:Rhizobium/Agrobacterium group:Rhizobium:Rhizobium leguminosarum:Rhizobium leguminosarum bv. viciae:Rhizobium leguminosarum bv. viciae 3841	216596	Rhizobium leguminosarum bv. viciae 3841	Rhizobium_leguminosarum_bv_viciae_3841	genbank/genomes/Bacteria/Rhizobium_leguminosarum_bv_viciae_3841/AM236085.faa	ftp.ncbi.nih.gov	/	273022	Wed Dec 6 14:53:54 2006
root:cellular organisms:Bacteria:Proteobacteria:Alphaproteobacteria:Rhizobiales:Rhizobiaceae:Rhizobium/Agrobacterium group:Rhizobium:Rhizobium leguminosarum:Rhizobium leguminosarum bv. viciae:Rhizobium leguminosarum bv. viciae 3841	216596	Rhizobium leguminosarum bv. viciae 3841	Rhizobium_leguminosarum_bv_viciae_3841	genbank/genomes/Bacteria/Rhizobium_leguminosarum_bv_viciae_3841/AM236083.faa	ftp.ncbi.nih.gov	/	140259	Wed Dec 6 14:51:17 2006
root:cellular organisms:Bacteria:Proteobacteria:Alphaproteobacteria:Rhizobiales:Rhizobiaceae:Sinorhizobium/Ensifer group:Sinorhizobium:Sinorhizobium meliloti	382	Sinorhizobium meliloti	Sinorhizobium_meliloti	genbank/genomes/Bacteria/Sinorhizobium_meliloti/AL591688.faa	ftp.ncbi.nih.gov	/	1377575	Wed Dec 6 10:56:30 2006
root:cellular organisms:Bacteria:Proteobacteria:Alphaproteobacteria:Rhizobiales:Rhizobiaceae:Sinorhizobium/Ensifer group:Sinorhizobium:Sinorhizobium meliloti	382	Sinorhizobium meliloti	Sinorhizobium_meliloti	genbank/genomes/Bacteria/Sinorhizobium_meliloti/AE006469.faa	ftp.ncbi.nih.gov	/	499376	Wed Dec 6 10:57:32 2006
root:cellular organisms:Bacteria:Proteobacteria:Alphaproteobacteria:Rhizobiales:Rhizobiaceae:Sinorhizobium/Ensifer group:Sinorhizobium:Sinorhizobium meliloti	382	Sinorhizobium meliloti	Sinorhizobium_meliloti	genbank/genomes/Bacteria/Sinorhizobium_meliloti/AL591985.faa	ftp.ncbi.nih.gov	/	668221	Wed Dec 6 10:59:16 2006
root:cellular organisms:Bacteria:Proteobacteria:Alphaproteobacteria:Rhodobacterales:Hyphomonadaceae:Hyphomonas:Hyphomonas neptunium:Hyphomonas neptunium ATCC 15444	228405	Hyphomonas neptunium ATCC 15444	Hyphomonas_neptunium_ATCC_15444	genbank/genomes/Bacteria/Hyphomonas_neptunium_ATCC_15444/CP000158.faa	ftp.ncbi.nih.gov	/	1470283	Thu Dec 7 00:19:27 2006
root:cellular organisms:Bacteria:Proteobacteria:Alphaproteobacteria:Rhodobacterales:Hyphomonadaceae:Maricaulis:Maricaulis maris:Maricaulis maris MCS10	394221	Maricaulis maris MCS10	Maricaulis_maris_MCS10	genbank/genomes/Bacteria/Maricaulis_maris_MCS10/CP000449.faa	ftp.ncbi.nih.gov	/	1291122	Wed Dec 6 22:26:43 2006
root:cellular organisms:Bacteria:Proteobacteria:Alphaproteobacteria:Rhodobacterales:Rhodobacteraceae:Jannaschia:Jannaschia sp. CCS1	290400	Jannaschia sp. CCS1	Jannaschia_CCS1	genbank/genomes/Bacteria/Jannaschia_CCS1/CP000264.faa	ftp.ncbi.nih.gov	/	1674386	Thu Dec 7 00:12:42 2006
root:cellular organisms:Bacteria:Proteobacteria:Alphaproteobacteria:Rhodobacterales:Rhodobacteraceae:Jannaschia:Jannaschia sp. CCS1	290400	Jannaschia sp. CCS1	Jannaschia_CCS1	genbank/genomes/Bacteria/Jannaschia_CCS1/CP000265.faa	ftp.ncbi.nih.gov	/	31902	Thu Dec 7 00:07:55 2006
root:cellular organisms:Bacteria:Proteobacteria:Alphaproteobacteria:Rhodobacterales:Rhodobacteraceae:Paracoccus:Paracoccus denitrificans:Paracoccus denitrificans PD1222	318586	Paracoccus denitrificans PD1222	Paracoccus_denitrificans_PD1222	genbank/genomes/Bacteria/Paracoccus_denitrificans_PD1222/CP000490.faa	ftp.ncbi.nih.gov	/	691733	Thu Dec 14 05:47:48 2006
root:cellular organisms:Bacteria:Proteobacteria:Alphaproteobacteria:Rhodobacterales:Rhodobacteraceae:Paracoccus:Paracoccus denitrificans:Paracoccus denitrificans PD1222	318586	Paracoccus denitrificans PD1222	Paracoccus_denitrificans_PD1222	genbank/genomes/Bacteria/Paracoccus_denitrificans_PD1222/CP000491.faa	ftp.ncbi.nih.gov	/	266718	Thu Dec 14 05:48:06 2006
root:cellular organisms:Bacteria:Proteobacteria:Alphaproteobacteria:Rhodobacterales:Rhodobacteraceae:Paracoccus:Paracoccus denitrificans:Paracoccus denitrificans PD1222	318586	Paracoccus denitrificans PD1222	Paracoccus_denitrificans_PD1222	genbank/genomes/Bacteria/Paracoccus_denitrificans_PD1222/CP000489.faa	ftp.ncbi.nih.gov	/	1144353	Thu Dec 14 05:46:19 2006
root:cellular organisms:Bacteria:Proteobacteria:Alphaproteobacteria:Rhodobacterales:Rhodobacteraceae:Roseobacter:Roseobacter denitrificans:Roseobacter denitrificans OCh 114	375451	Roseobacter denitrificans OCh 114	Roseobacter_denitrificans_OCh_114	genbank/genomes/Bacteria/Roseobacter_denitrificans_OCh_114/CP000467.faa	ftp.ncbi.nih.gov	/	1669	Tue Jan 23 05:09:53 2007
root:cellular organisms:Bacteria:Proteobacteria:Alphaproteobacteria:Rhodobacterales:Rhodobacteraceae:Roseobacter:Roseobacter denitrificans:Roseobacter denitrificans OCh 114	375451	Roseobacter denitrificans OCh 114	Roseobacter_denitrificans_OCh_114	genbank/genomes/Bacteria/Roseobacter_denitrificans_OCh_114/CP000362.faa	ftp.ncbi.nih.gov	/	1648762	Tue Jan 23 05:09:27 2007
root:cellular organisms:Bacteria:Proteobacteria:Alphaproteobacteria:Rhodobacterales:Rhodobacteraceae:Roseobacter:Roseobacter denitrificans:Roseobacter denitrificans OCh 114	375451	Roseobacter denitrificans OCh 114	Roseobacter_denitrificans_OCh_114	genbank/genomes/Bacteria/Roseobacter_denitrificans_OCh_114/CP000466.faa	ftp.ncbi.nih.gov	/	6196	Tue Jan 23 05:09:50 2007
root:cellular organisms:Bacteria:Proteobacteria:Alphaproteobacteria:Rhodobacterales:Rhodobacteraceae:Roseobacter:Roseobacter denitrificans:Roseobacter denitrificans OCh 114	375451	Roseobacter denitrificans OCh 114	Roseobacter_denitrificans_OCh_114	genbank/genomes/Bacteria/Roseobacter_denitrificans_OCh_114/CP000465.faa	ftp.ncbi.nih.gov	/	25934	Tue Jan 23 05:09:45 2007
root:cellular organisms:Bacteria:Proteobacteria:Alphaproteobacteria:Rhodobacterales:Rhodobacteraceae:Roseobacter:Roseobacter denitrificans:Roseobacter denitrificans OCh 114	375451	Roseobacter denitrificans OCh 114	Roseobacter_denitrificans_OCh_114	genbank/genomes/Bacteria/Roseobacter_denitrificans_OCh_114/CP000464.faa	ftp.ncbi.nih.gov	/	40420	Tue Jan 23 05:09:37 2007
root:cellular organisms:Bacteria:Proteobacteria:Alphaproteobacteria:Rhodobacterales:Rhodobacteraceae:Silicibacter:Silicibacter pomeroyi:Silicibacter pomeroyi DSS-3	246200	Silicibacter pomeroyi DSS-3	Silicibacter_pomeroyi_DSS-3	genbank/genomes/Bacteria/Silicibacter_pomeroyi_DSS-3/CP000032.faa	ftp.ncbi.nih.gov	/	192122	Mon Jun 20 22:36:42 2005
root:cellular organisms:Bacteria:Proteobacteria:Alphaproteobacteria:Rhodobacterales:Rhodobacteraceae:Silicibacter:Silicibacter pomeroyi:Silicibacter pomeroyi DSS-3	246200	Silicibacter pomeroyi DSS-3	Silicibacter_pomeroyi_DSS-3	genbank/genomes/Bacteria/Silicibacter_pomeroyi_DSS-3/CP000031.faa	ftp.ncbi.nih.gov	/	1602841	Wed Nov 29 17:35:05 2006
root:cellular organisms:Bacteria:Proteobacteria:Alphaproteobacteria:Rhodobacterales:Rhodobacteraceae:Silicibacter:Silicibacter sp. TM1040	292414	Silicibacter sp. TM1040	Silicibacter_TM1040	genbank/genomes/Bacteria/Silicibacter_TM1040/CP000375.faa	ftp.ncbi.nih.gov	/	44124	Wed Dec 6 11:04:22 2006
root:cellular organisms:Bacteria:Proteobacteria:Alphaproteobacteria:Rhodobacterales:Rhodobacteraceae:Silicibacter:Silicibacter sp. TM1040	292414	Silicibacter sp. TM1040	Silicibacter_TM1040	genbank/genomes/Bacteria/Silicibacter_TM1040/CP000377.faa	ftp.ncbi.nih.gov	/	1227250	Wed Dec 6 11:08:52 2006
root:cellular organisms:Bacteria:Proteobacteria:Alphaproteobacteria:Rhodobacterales:Rhodobacteraceae:Silicibacter:Silicibacter sp. TM1040	292414	Silicibacter sp. TM1040	Silicibacter_TM1040	genbank/genomes/Bacteria/Silicibacter_TM1040/CP000376.faa	ftp.ncbi.nih.gov	/	307543	Wed Dec 6 11:05:12 2006
root:cellular organisms:Bacteria:Proteobacteria:Alphaproteobacteria:Rhodospirillales:Acetobacteraceae:Gluconobacter:Gluconobacter oxydans:Gluconobacter oxydans 621H	290633	Gluconobacter oxydans 621H	Gluconobacter_oxydans_621H	genbank/genomes/Bacteria/Gluconobacter_oxydans_621H/CP000006.faa	ftp.ncbi.nih.gov	/	5517	Thu Dec 7 00:54:58 2006
root:cellular organisms:Bacteria:Proteobacteria:Alphaproteobacteria:Rhodospirillales:Acetobacteraceae:Gluconobacter:Gluconobacter oxydans:Gluconobacter oxydans 621H	290633	Gluconobacter oxydans 621H	Gluconobacter_oxydans_621H	genbank/genomes/Bacteria/Gluconobacter_oxydans_621H/CP000004.faa	ftp.ncbi.nih.gov	/	61606	Thu Dec 7 00:54:49 2006
root:cellular organisms:Bacteria:Proteobacteria:Alphaproteobacteria:Rhodospirillales:Acetobacteraceae:Gluconobacter:Gluconobacter oxydans:Gluconobacter oxydans 621H	290633	Gluconobacter oxydans 621H	Gluconobacter_oxydans_621H	genbank/genomes/Bacteria/Gluconobacter_oxydans_621H/CP000005.faa	ftp.ncbi.nih.gov	/	8840	Thu Dec 7 00:54:54 2006
root:cellular organisms:Bacteria:Proteobacteria:Alphaproteobacteria:Rhodospirillales:Acetobacteraceae:Gluconobacter:Gluconobacter oxydans:Gluconobacter oxydans 621H	290633	Gluconobacter oxydans 621H	Gluconobacter_oxydans_621H	genbank/genomes/Bacteria/Gluconobacter_oxydans_621H/CP000007.faa	ftp.ncbi.nih.gov	/	4600	Thu Dec 7 00:55:08 2006
root:cellular organisms:Bacteria:Proteobacteria:Alphaproteobacteria:Rhodospirillales:Acetobacteraceae:Gluconobacter:Gluconobacter oxydans:Gluconobacter oxydans 621H	290633	Gluconobacter oxydans 621H	Gluconobacter_oxydans_621H	genbank/genomes/Bacteria/Gluconobacter_oxydans_621H/CP000008.faa	ftp.ncbi.nih.gov	/	803	Thu Dec 7 00:55:11 2006
root:cellular organisms:Bacteria:Proteobacteria:Alphaproteobacteria:Rhodospirillales:Acetobacteraceae:Gluconobacter:Gluconobacter oxydans:Gluconobacter oxydans 621H	290633	Gluconobacter oxydans 621H	Gluconobacter_oxydans_621H	genbank/genomes/Bacteria/Gluconobacter_oxydans_621H/CP000009.faa	ftp.ncbi.nih.gov	/	1037402	Thu Dec 7 00:57:42 2006
root:cellular organisms:Bacteria:Proteobacteria:Alphaproteobacteria:Rhodospirillales:Acetobacteraceae:Granulibacter:Granulibacter bethesdensis:Granulibacter bethesdensis CGDNIH1	391165	Granulibacter bethesdensis CGDNIH1	Granulobacter_bethesdensis_CGDNIH1	genbank/genomes/Bacteria/Granulobacter_bethesdensis_CGDNIH1/CP000394.faa	ftp.ncbi.nih.gov	/	1080182	Thu Dec 7 00:54:26 2006
root:cellular organisms:Bacteria:Proteobacteria:Alphaproteobacteria:Rhodospirillales:Rhodospirillaceae:Magnetospirillum:Magnetospirillum magneticum:Magnetospirillum magneticum AMB-1	342108	Magnetospirillum magneticum AMB-1	Magnetospirillum_magneticum_AMB-1	genbank/genomes/Bacteria/Magnetospirillum_magneticum_AMB-1/AP007255.faa	ftp.ncbi.nih.gov	/	1929824	Wed Dec 6 22:32:33 2006
root:cellular organisms:Bacteria:Proteobacteria:Alphaproteobacteria:Rhodospirillales:Rhodospirillaceae:Rhodospirillum:Rhodospirillum rubrum:Rhodospirillum rubrum ATCC 11170	269796	Rhodospirillum rubrum ATCC 11170	Rhodospirillum_rubrum_ATCC_11170	genbank/genomes/Bacteria/Rhodospirillum_rubrum_ATCC_11170/CP000231.faa	ftp.ncbi.nih.gov	/	20443	Wed Dec 6 13:54:38 2006
root:cellular organisms:Bacteria:Proteobacteria:Alphaproteobacteria:Rhodospirillales:Rhodospirillaceae:Rhodospirillum:Rhodospirillum rubrum:Rhodospirillum rubrum ATCC 11170	269796	Rhodospirillum rubrum ATCC 11170	Rhodospirillum_rubrum_ATCC_11170	genbank/genomes/Bacteria/Rhodospirillum_rubrum_ATCC_11170/CP000230.faa	ftp.ncbi.nih.gov	/	1664609	Wed Dec 6 13:54:17 2006
root:cellular organisms:Bacteria:Proteobacteria:Alphaproteobacteria:Rickettsiales:Anaplasmataceae:Anaplasma:Anaplasma marginale:Anaplasma marginale str. St. Maries	234826	Anaplasma marginale str. St. Maries	Anaplasma_marginale_St_Maries	genbank/genomes/Bacteria/Anaplasma_marginale_St_Maries/CP000030.faa	ftp.ncbi.nih.gov	/	436361	Tue Jun 21 00:03:58 2005
root:cellular organisms:Bacteria:Proteobacteria:Alphaproteobacteria:Rickettsiales:Anaplasmataceae:Anaplasma:phagocytophilum group:Anaplasma phagocytophilum:Anaplasma phagocytophilum HZ	212042	Anaplasma phagocytophilum HZ	Anaplasma_phagocytophilum_HZ	genbank/genomes/Bacteria/Anaplasma_phagocytophilum_HZ/CP000235.faa	ftp.ncbi.nih.gov	/	454613	Thu Dec 7 09:47:59 2006
root:cellular organisms:Bacteria:Proteobacteria:Alphaproteobacteria:Rickettsiales:Anaplasmataceae:Ehrlichia:canis group:Ehrlichia canis:Ehrlichia canis str. Jake	269484	Ehrlichia canis str. Jake	Ehrlichia_canis_Jake	genbank/genomes/Bacteria/Ehrlichia_canis_Jake/CP000107.faa	ftp.ncbi.nih.gov	/	402264	Thu Dec 7 02:40:28 2006
root:cellular organisms:Bacteria:Proteobacteria:Alphaproteobacteria:Rickettsiales:Anaplasmataceae:Ehrlichia:canis group:Ehrlichia chaffeensis:Ehrlichia chaffeensis str. Arkansas	205920	Ehrlichia chaffeensis str. Arkansas	Ehrlichia_chaffeensis_Arkansas	genbank/genomes/Bacteria/Ehrlichia_chaffeensis_Arkansas/CP000236.faa	ftp.ncbi.nih.gov	/	424840	Thu Dec 7 02:39:18 2006
root:cellular organisms:Bacteria:Proteobacteria:Alphaproteobacteria:Rickettsiales:Anaplasmataceae:Ehrlichia:canis group:Ehrlichia ruminantium:Ehrlichia ruminantium str. Welgevonden	254945	Ehrlichia ruminantium str. Welgevonden	Ehrlichia_ruminantium_Welgevonden	genbank/genomes/Bacteria/Ehrlichia_ruminantium_Welgevonden/CR767821.faa	ftp.ncbi.nih.gov	/	409275	Thu Dec 7 02:36:44 2006
root:cellular organisms:Bacteria:Proteobacteria:Alphaproteobacteria:Rickettsiales:Anaplasmataceae:Ehrlichia:canis group:Ehrlichia ruminantium:Ehrlichia ruminantium str. Welgevonden	254945	Ehrlichia ruminantium str. Welgevonden	Ehrlichia_ruminantium_str._Welgevonden	genbank/genomes/Bacteria/Ehrlichia_ruminantium_str._Welgevonden/CR925678.faa	ftp.ncbi.nih.gov	/	420461	Thu Dec 7 02:35:50 2006
root:cellular organisms:Bacteria:Proteobacteria:Alphaproteobacteria:Rickettsiales:Anaplasmataceae:Neorickettsia:Neorickettsia sennetsu:Neorickettsia sennetsu str. Miyayama	222891	Neorickettsia sennetsu str. Miyayama	Neorickettsia_sennetsu_Miyayama	genbank/genomes/Bacteria/Neorickettsia_sennetsu_Miyayama/CP000237.faa	ftp.ncbi.nih.gov	/	347087	Wed Dec 6 20:10:00 2006
root:cellular organisms:Bacteria:Proteobacteria:Alphaproteobacteria:Rickettsiales:Rickettsiaceae:Rickettsieae:Rickettsia:spotted fever group:Rickettsia conorii	781	Rickettsia conorii	Rickettsia_conorii	genbank/genomes/Bacteria/Rickettsia_conorii/AE006914.faa	ftp.ncbi.nih.gov	/	465071	Wed Dec 6 13:44:03 2006
root:cellular organisms:Bacteria:Proteobacteria:Alphaproteobacteria:Rickettsiales:Rickettsiaceae:Rickettsieae:Rickettsia:spotted fever group:Rickettsia felis:Rickettsia felis URRWXCal2	315456	Rickettsia felis URRWXCal2	Rickettsia_felis_URRWXCal2	genbank/genomes/Bacteria/Rickettsia_felis_URRWXCal2/CP000055.faa	ftp.ncbi.nih.gov	/	14119	Thu Oct 27 02:07:01 2005
root:cellular organisms:Bacteria:Proteobacteria:Alphaproteobacteria:Rickettsiales:Rickettsiaceae:Rickettsieae:Rickettsia:spotted fever group:Rickettsia felis:Rickettsia felis URRWXCal2	315456	Rickettsia felis URRWXCal2	Rickettsia_felis_URRWXCal2	genbank/genomes/Bacteria/Rickettsia_felis_URRWXCal2/CP000054.faa	ftp.ncbi.nih.gov	/	22413	Thu Oct 27 02:06:57 2005
root:cellular organisms:Bacteria:Proteobacteria:Alphaproteobacteria:Rickettsiales:Rickettsiaceae:Rickettsieae:Rickettsia:spotted fever group:Rickettsia felis:Rickettsia felis URRWXCal2	315456	Rickettsia felis URRWXCal2	Rickettsia_felis_URRWXCal2	genbank/genomes/Bacteria/Rickettsia_felis_URRWXCal2/CP000053.faa	ftp.ncbi.nih.gov	/	535656	Wed Dec 6 13:39:05 2006
root:cellular organisms:Bacteria:Proteobacteria:Alphaproteobacteria:Rickettsiales:Rickettsiaceae:Rickettsieae:Rickettsia:typhus group:Rickettsia prowazekii	782	Rickettsia prowazekii	Rickettsia_prowazekii	genbank/genomes/Bacteria/Rickettsia_prowazekii/AJ235269.faa	ftp.ncbi.nih.gov	/	348804	Wed Nov 29 19:23:37 2006
root:cellular organisms:Bacteria:Proteobacteria:Alphaproteobacteria:Rickettsiales:Rickettsiaceae:Rickettsieae:Rickettsia:typhus group:Rickettsia typhi	785	Rickettsia typhi	Rickettsia_typhi_wilmington	genbank/genomes/Bacteria/Rickettsia_typhi_wilmington/AE017197.faa	ftp.ncbi.nih.gov	/	381687	Wed Dec 6 13:32:35 2006
root:cellular organisms:Bacteria:Proteobacteria:Alphaproteobacteria:Rickettsiales:Rickettsiaceae:Rickettsieae:Rickettsia:unclassified Rickettsia:Rickettsia bellii:Rickettsia bellii RML369-C	336407	Rickettsia bellii RML369-C	Rickettsia_bellii_RML369-C	genbank/genomes/Bacteria/Rickettsia_bellii_RML369-C/CP000087.faa	ftp.ncbi.nih.gov	/	556154	Wed Dec 6 13:48:03 2006
root:cellular organisms:Bacteria:Proteobacteria:Alphaproteobacteria:Rickettsiales:Rickettsiaceae:Wolbachieae:Wolbachia:Wolbachia endosymbiont of Drosophila melanogaster	163164	Wolbachia endosymbiont of Drosophila melanogaster	Wolbachia_endosymbiont_of_Drosophila_melanogaster	genbank/genomes/Bacteria/Wolbachia_endosymbiont_of_Drosophila_melanogaster/AE017196.faa	ftp.ncbi.nih.gov	/	477871	Wed Dec 6 07:34:43 2006
root:cellular organisms:Bacteria:Proteobacteria:Alphaproteobacteria:Rickettsiales:Rickettsiaceae:Wolbachieae:Wolbachia:Wolbachia pipientis	955	Wolbachia pipientis	w_pipientis_wmel	Microbial_Genomes/w_pipientis_wmel/annotation_dbs/w_pipientis_wmel.pep.gz	ftp.tigr.org	pub/data	224380	Tue Oct 10 15:51:08 2006
root:cellular organisms:Bacteria:Proteobacteria:Alphaproteobacteria:Rickettsiales:SAR11 cluster:Candidatus Pelagibacter:Candidatus Pelagibacter ubique:Candidatus Pelagibacter ubique HTCC1062	335992	Candidatus Pelagibacter ubique HTCC1062	Candidatus_Pelagibacter_ubique_HTCC1062	genbank/genomes/Bacteria/Candidatus_Pelagibacter_ubique_HTCC1062/CP000084.faa	ftp.ncbi.nih.gov	/	561171	Tue Apr 18 18:05:57 2006
root:cellular organisms:Bacteria:Proteobacteria:Alphaproteobacteria:Sphingomonadales:Erythrobacteraceae:Erythrobacter:Erythrobacter litoralis:Erythrobacter litoralis HTCC2594	314225	Erythrobacter litoralis HTCC2594	Erythrobacter_litoralis_HTCC2594	genbank/genomes/Bacteria/Erythrobacter_litoralis_HTCC2594/CP000157.faa	ftp.ncbi.nih.gov	/	1230945	Thu Dec 7 02:26:37 2006
root:cellular organisms:Bacteria:Proteobacteria:Alphaproteobacteria:Sphingomonadales:Sphingomonadaceae:Novosphingobium:Novosphingobium aromaticivorans:Novosphingobium aromaticivorans DSM 12444	279238	Novosphingobium aromaticivorans DSM 12444	Novosphingobium_aromaticivorans_DSM_12444	genbank/genomes/Bacteria/Novosphingobium_aromaticivorans_DSM_12444/CP000248.faa	ftp.ncbi.nih.gov	/	1447457	Wed Dec 6 19:16:34 2006
root:cellular organisms:Bacteria:Proteobacteria:Alphaproteobacteria:Sphingomonadales:Sphingomonadaceae:Sphingopyxis:Sphingopyxis alaskensis:Sphingopyxis alaskensis RB2256	317655	Sphingopyxis alaskensis RB2256	Sphingopyxis_alaskensis_RB2256	genbank/genomes/Bacteria/Sphingopyxis_alaskensis_RB2256/CP000356.faa	ftp.ncbi.nih.gov	/	1317902	Wed Dec 6 10:42:29 2006
root:cellular organisms:Bacteria:Proteobacteria:Alphaproteobacteria:Sphingomonadales:Sphingomonadaceae:Sphingopyxis:Sphingopyxis alaskensis:Sphingopyxis alaskensis RB2256	317655	Sphingopyxis alaskensis RB2256	Sphingopyxis_alaskensis_RB2256	genbank/genomes/Bacteria/Sphingopyxis_alaskensis_RB2256/CP000357.faa	ftp.ncbi.nih.gov	/	11430	Wed Dec 6 10:39:55 2006
root:cellular organisms:Bacteria:Proteobacteria:Alphaproteobacteria:Sphingomonadales:Sphingomonadaceae:Zymomonas:Zymomonas mobilis:Zymomonas mobilis subsp. mobilis:Zymomonas mobilis subsp. mobilis ZM4	264203	Zymomonas mobilis subsp. mobilis ZM4	Zymomonas_mobilis_ZM4	genbank/genomes/Bacteria/Zymomonas_mobilis_ZM4/AE008692.faa	ftp.ncbi.nih.gov	/	791872	Wed Mar 9 18:25:25 2005
root:cellular organisms:Bacteria:Proteobacteria:Betaproteobacteria:Burkholderiales:Alcaligenaceae:Bordetella:Bordetella bronchiseptica	518	Bordetella bronchiseptica	Bordetella_bronchiseptica	genbank/genomes/Bacteria/Bordetella_bronchiseptica/BX470250.faa	ftp.ncbi.nih.gov	/	2131840	Thu Dec 7 06:27:03 2006
root:cellular organisms:Bacteria:Proteobacteria:Betaproteobacteria:Burkholderiales:Alcaligenaceae:Bordetella:Bordetella parapertussis	519	Bordetella parapertussis	Bordetella_parapertussis	genbank/genomes/Bacteria/Bordetella_parapertussis/BX470249.faa	ftp.ncbi.nih.gov	/	1767157	Thu Dec 7 06:19:02 2006
root:cellular organisms:Bacteria:Proteobacteria:Betaproteobacteria:Burkholderiales:Alcaligenaceae:Bordetella:Bordetella pertussis	520	Bordetella pertussis	Bordetella_pertussis	genbank/genomes/Bacteria/Bordetella_pertussis/BX470248.faa	ftp.ncbi.nih.gov	/	1461584	Thu Dec 7 06:14:31 2006
root:cellular organisms:Bacteria:Proteobacteria:Betaproteobacteria:Burkholderiales:Burkholderiaceae:Burkholderia:Burkholderia cepacia complex:Burkholderia cenocepacia:Burkholderia cenocepacia HI2424	331272	Burkholderia cenocepacia HI2424	Burkholderia_cenocepacia_HI2424	genbank/genomes/Bacteria/Burkholderia_cenocepacia_HI2424/CP000461.faa	ftp.ncbi.nih.gov	/	61276	Thu Dec 7 05:33:35 2006
root:cellular organisms:Bacteria:Proteobacteria:Betaproteobacteria:Burkholderiales:Burkholderiaceae:Burkholderia:Burkholderia cepacia complex:Burkholderia cenocepacia:Burkholderia cenocepacia HI2424	331272	Burkholderia cenocepacia HI2424	Burkholderia_cenocepacia_HI2424	genbank/genomes/Bacteria/Burkholderia_cenocepacia_HI2424/CP000460.faa	ftp.ncbi.nih.gov	/	405854	Thu Dec 7 05:33:20 2006
root:cellular organisms:Bacteria:Proteobacteria:Betaproteobacteria:Burkholderiales:Burkholderiaceae:Burkholderia:Burkholderia cepacia complex:Burkholderia cenocepacia:Burkholderia cenocepacia HI2424	331272	Burkholderia cenocepacia HI2424	Burkholderia_cenocepacia_HI2424	genbank/genomes/Bacteria/Burkholderia_cenocepacia_HI2424/CP000459.faa	ftp.ncbi.nih.gov	/	1149203	Thu Dec 7 05:32:48 2006
root:cellular organisms:Bacteria:Proteobacteria:Betaproteobacteria:Burkholderiales:Burkholderiaceae:Burkholderia:Burkholderia cepacia complex:Burkholderia cenocepacia:Burkholderia cenocepacia HI2424	331272	Burkholderia cenocepacia HI2424	Burkholderia_cenocepacia_HI2424	genbank/genomes/Bacteria/Burkholderia_cenocepacia_HI2424/CP000458.faa	ftp.ncbi.nih.gov	/	1338777	Thu Dec 7 05:30:34 2006
root:cellular organisms:Bacteria:Proteobacteria:Betaproteobacteria:Burkholderiales:Burkholderiaceae:Burkholderia:Burkholderia cepacia complex:Burkholderia cepacia:Burkholderia cepacia AMMD	339670	Burkholderia cepacia AMMD	Burkholderia_cepacia_AMMD	genbank/genomes/Bacteria/Burkholderia_cepacia_AMMD/CP000443.faa	ftp.ncbi.nih.gov	/	17219	Thu Dec 7 05:21:55 2006
root:cellular organisms:Bacteria:Proteobacteria:Betaproteobacteria:Burkholderiales:Burkholderiaceae:Burkholderia:Burkholderia cepacia complex:Burkholderia cepacia:Burkholderia cepacia AMMD	339670	Burkholderia cepacia AMMD	Burkholderia_cepacia_AMMD	genbank/genomes/Bacteria/Burkholderia_cepacia_AMMD/CP000441.faa	ftp.ncbi.nih.gov	/	993824	Thu Dec 7 05:26:22 2006
root:cellular organisms:Bacteria:Proteobacteria:Betaproteobacteria:Burkholderiales:Burkholderiaceae:Burkholderia:Burkholderia cepacia complex:Burkholderia cepacia:Burkholderia cepacia AMMD	339670	Burkholderia cepacia AMMD	Burkholderia_cepacia_AMMD	genbank/genomes/Bacteria/Burkholderia_cepacia_AMMD/CP000442.faa	ftp.ncbi.nih.gov	/	473062	Thu Dec 7 05:27:33 2006
root:cellular organisms:Bacteria:Proteobacteria:Betaproteobacteria:Burkholderiales:Burkholderiaceae:Burkholderia:Burkholderia cepacia complex:Burkholderia cepacia:Burkholderia cepacia AMMD	339670	Burkholderia cepacia AMMD	Burkholderia_cepacia_AMMD	genbank/genomes/Bacteria/Burkholderia_cepacia_AMMD/CP000440.faa	ftp.ncbi.nih.gov	/	1344700	Thu Dec 7 05:24:34 2006
root:cellular organisms:Bacteria:Proteobacteria:Betaproteobacteria:Burkholderiales:Burkholderiaceae:Burkholderia:Burkholderia cepacia complex:Burkholderia sp. 383	269483	Burkholderia sp. 383	Burkholderia_383	genbank/genomes/Bacteria/Burkholderia_383/CP000150.faa	ftp.ncbi.nih.gov	/	509417	Fri Jan 20 04:34:58 2006
root:cellular organisms:Bacteria:Proteobacteria:Betaproteobacteria:Burkholderiales:Burkholderiaceae:Burkholderia:Burkholderia cepacia complex:Burkholderia sp. 383	269483	Burkholderia sp. 383	Burkholderia_383	genbank/genomes/Bacteria/Burkholderia_383/CP000151.faa	ftp.ncbi.nih.gov	/	1384897	Fri Jan 20 04:36:52 2006
root:cellular organisms:Bacteria:Proteobacteria:Betaproteobacteria:Burkholderiales:Burkholderiaceae:Burkholderia:Burkholderia cepacia complex:Burkholderia sp. 383	269483	Burkholderia sp. 383	Burkholderia_383	genbank/genomes/Bacteria/Burkholderia_383/CP000152.faa	ftp.ncbi.nih.gov	/	1341871	Fri Jan 20 04:35:55 2006
root:cellular organisms:Bacteria:Proteobacteria:Betaproteobacteria:Burkholderiales:Burkholderiaceae:Burkholderia:Burkholderia mallei:Burkholderia mallei SAVP1	320388	Burkholderia mallei SAVP1	Burkholderia_mallei_SAVP1	genbank/genomes/Bacteria/Burkholderia_mallei_SAVP1/CP000525.faa	ftp.ncbi.nih.gov	/	671774	Thu Jan 11 05:05:34 2007
root:cellular organisms:Bacteria:Proteobacteria:Betaproteobacteria:Burkholderiales:Burkholderiaceae:Burkholderia:Burkholderia mallei:Burkholderia mallei SAVP1	320388	Burkholderia mallei SAVP1	Burkholderia_mallei_SAVP1	genbank/genomes/Bacteria/Burkholderia_mallei_SAVP1/CP000526.faa	ftp.ncbi.nih.gov	/	1347255	Thu Jan 11 05:07:16 2007
root:cellular organisms:Bacteria:Proteobacteria:Betaproteobacteria:Burkholderiales:Burkholderiaceae:Burkholderia:Burkholderia xenovorans:Burkholderia xenovorans LB400	266265	Burkholderia xenovorans LB400	Burkholderia_xenovorans_LB400	genbank/genomes/Bacteria/Burkholderia_xenovorans_LB400/CP000270.faa	ftp.ncbi.nih.gov	/	1856646	Thu Jan 4 04:11:38 2007
root:cellular organisms:Bacteria:Proteobacteria:Betaproteobacteria:Burkholderiales:Burkholderiaceae:Burkholderia:Burkholderia xenovorans:Burkholderia xenovorans LB400	266265	Burkholderia xenovorans LB400	Burkholderia_xenovorans_LB400	genbank/genomes/Bacteria/Burkholderia_xenovorans_LB400/CP000272.faa	ftp.ncbi.nih.gov	/	554138	Thu Jan 4 04:09:40 2007
root:cellular organisms:Bacteria:Proteobacteria:Betaproteobacteria:Burkholderiales:Burkholderiaceae:Burkholderia:Burkholderia xenovorans:Burkholderia xenovorans LB400	266265	Burkholderia xenovorans LB400	Burkholderia_xenovorans_LB400	genbank/genomes/Bacteria/Burkholderia_xenovorans_LB400/CP000271.faa	ftp.ncbi.nih.gov	/	1275191	Thu Jan 4 04:08:54 2007
root:cellular organisms:Bacteria:Proteobacteria:Betaproteobacteria:Burkholderiales:Burkholderiaceae:Burkholderia:pseudomallei group:Burkholderia pseudomallei:Burkholderia pseudomallei 1710b	320372	Burkholderia pseudomallei 1710b	Burkholderia_pseudomallei_1710b	genbank/genomes/Bacteria/Burkholderia_pseudomallei_1710b/CP000125.faa	ftp.ncbi.nih.gov	/	1309522	Fri Oct 28 02:10:34 2005
root:cellular organisms:Bacteria:Proteobacteria:Betaproteobacteria:Burkholderiales:Burkholderiaceae:Burkholderia:pseudomallei group:Burkholderia pseudomallei:Burkholderia pseudomallei 1710b	320372	Burkholderia pseudomallei 1710b	Burkholderia_pseudomallei_1710b	genbank/genomes/Bacteria/Burkholderia_pseudomallei_1710b/CP000124.faa	ftp.ncbi.nih.gov	/	1794958	Fri Oct 28 02:09:54 2005
root:cellular organisms:Bacteria:Proteobacteria:Betaproteobacteria:Burkholderiales:Burkholderiaceae:Burkholderia:pseudomallei group:Burkholderia thailandensis:Burkholderia thailandensis E264	271848	Burkholderia thailandensis E264	Burkholderia_thailandensis_E264	genbank/genomes/Bacteria/Burkholderia_thailandensis_E264/CP000086.faa	ftp.ncbi.nih.gov	/	1434621	Thu Dec 7 05:04:13 2006
root:cellular organisms:Bacteria:Proteobacteria:Betaproteobacteria:Burkholderiales:Burkholderiaceae:Burkholderia:pseudomallei group:Burkholderia thailandensis:Burkholderia thailandensis E264	271848	Burkholderia thailandensis E264	Burkholderia_thailandensis_E264	genbank/genomes/Bacteria/Burkholderia_thailandensis_E264/CP000085.faa	ftp.ncbi.nih.gov	/	1083174	Fri Jan 20 04:26:56 2006
root:cellular organisms:Bacteria:Proteobacteria:Betaproteobacteria:Burkholderiales:Burkholderiaceae:Cupriavidus:Cupriavidus metallidurans:Ralstonia metallidurans CH34	266264	Ralstonia metallidurans CH34	Ralstonia_metallidurans_CH34	genbank/genomes/Bacteria/Ralstonia_metallidurans_CH34/CP000354.faa	ftp.ncbi.nih.gov	/	84645	Fri Dec 22 03:40:37 2006
root:cellular organisms:Bacteria:Proteobacteria:Betaproteobacteria:Burkholderiales:Burkholderiaceae:Cupriavidus:Cupriavidus metallidurans:Ralstonia metallidurans CH34	266264	Ralstonia metallidurans CH34	Ralstonia_metallidurans_CH34	genbank/genomes/Bacteria/Ralstonia_metallidurans_CH34/CP000352.faa	ftp.ncbi.nih.gov	/	1521599	Fri Dec 22 03:42:26 2006
root:cellular organisms:Bacteria:Proteobacteria:Betaproteobacteria:Burkholderiales:Burkholderiaceae:Cupriavidus:Cupriavidus metallidurans:Ralstonia metallidurans CH34	266264	Ralstonia metallidurans CH34	Ralstonia_metallidurans_CH34	genbank/genomes/Bacteria/Ralstonia_metallidurans_CH34/CP000355.faa	ftp.ncbi.nih.gov	/	65431	Fri Dec 22 03:40:47 2006
root:cellular organisms:Bacteria:Proteobacteria:Betaproteobacteria:Burkholderiales:Burkholderiaceae:Cupriavidus:Cupriavidus metallidurans:Ralstonia metallidurans CH34	266264	Ralstonia metallidurans CH34	Ralstonia_metallidurans_CH34	genbank/genomes/Bacteria/Ralstonia_metallidurans_CH34/CP000353.faa	ftp.ncbi.nih.gov	/	984993	Fri Dec 22 03:43:25 2006
root:cellular organisms:Bacteria:Proteobacteria:Betaproteobacteria:Burkholderiales:Burkholderiaceae:Cupriavidus:Cupriavidus necator:Ralstonia eutropha JMP134	264198	Ralstonia eutropha JMP134	Ralstonia_eutropha_JMP134	genbank/genomes/Bacteria/Ralstonia_eutropha_JMP134/CP000091.faa	ftp.ncbi.nih.gov	/	1038494	Fri Jan 20 01:56:30 2006
root:cellular organisms:Bacteria:Proteobacteria:Betaproteobacteria:Burkholderiales:Burkholderiaceae:Cupriavidus:Cupriavidus necator:Ralstonia eutropha JMP134	264198	Ralstonia eutropha JMP134	Ralstonia_eutropha_JMP134	genbank/genomes/Bacteria/Ralstonia_eutropha_JMP134/CP000090.faa	ftp.ncbi.nih.gov	/	1460519	Fri Jan 20 01:55:41 2006
root:cellular organisms:Bacteria:Proteobacteria:Betaproteobacteria:Burkholderiales:Burkholderiaceae:Cupriavidus:Cupriavidus necator:Ralstonia eutropha JMP134	264198	Ralstonia eutropha JMP134	Ralstonia_eutropha_JMP134	genbank/genomes/Bacteria/Ralstonia_eutropha_JMP134/CP000093.faa	ftp.ncbi.nih.gov	/	34719	Fri Jan 20 01:56:50 2006
root:cellular organisms:Bacteria:Proteobacteria:Betaproteobacteria:Burkholderiales:Burkholderiaceae:Cupriavidus:Cupriavidus necator:Ralstonia eutropha JMP134	264198	Ralstonia eutropha JMP134	Ralstonia_eutropha_JMP134	genbank/genomes/Bacteria/Ralstonia_eutropha_JMP134/CP000092.faa	ftp.ncbi.nih.gov	/	212251	Fri Jan 20 01:56:43 2006
root:cellular organisms:Bacteria:Proteobacteria:Betaproteobacteria:Burkholderiales:Burkholderiaceae:Ralstonia:Ralstonia solanacearum	305	Ralstonia solanacearum	Ralstonia_solanacearum	genbank/genomes/Bacteria/Ralstonia_solanacearum/AL646053.faa	ftp.ncbi.nih.gov	/	783438	Wed Dec 6 15:17:32 2006
root:cellular organisms:Bacteria:Proteobacteria:Betaproteobacteria:Burkholderiales:Burkholderiaceae:Ralstonia:Ralstonia solanacearum	305	Ralstonia solanacearum	Ralstonia_solanacearum	genbank/genomes/Bacteria/Ralstonia_solanacearum/AL646052.faa	ftp.ncbi.nih.gov	/	1470313	Wed Dec 6 15:15:27 2006
root:cellular organisms:Bacteria:Proteobacteria:Betaproteobacteria:Burkholderiales:Comamonadaceae:Acidovorax:Acidovorax avenae:Acidovorax avenae subsp. citrulli:Acidovorax avenae subsp. citrulli AAC00-1	397945	Acidovorax avenae subsp. citrulli AAC00-1	Acidovorax_avenae_citrulli_AAC00-1	genbank/genomes/Bacteria/Acidovorax_avenae_citrulli_AAC00-1/CP000512.faa	ftp.ncbi.nih.gov	/	2117267	Fri Jan 5 03:46:18 2007
root:cellular organisms:Bacteria:Proteobacteria:Betaproteobacteria:Burkholderiales:Comamonadaceae:Acidovorax:Acidovorax sp. JS42	232721	Acidovorax sp. JS42	Acidovorax_JS42	genbank/genomes/Bacteria/Acidovorax_JS42/CP000539.faa	ftp.ncbi.nih.gov	/	1661829	Thu Jan 11 05:12:33 2007
root:cellular organisms:Bacteria:Proteobacteria:Betaproteobacteria:Burkholderiales:Comamonadaceae:Acidovorax:Acidovorax sp. JS42	232721	Acidovorax sp. JS42	Acidovorax_JS42	genbank/genomes/Bacteria/Acidovorax_JS42/CP000540.faa	ftp.ncbi.nih.gov	/	27864	Thu Jan 11 05:08:17 2007
root:cellular organisms:Bacteria:Proteobacteria:Betaproteobacteria:Burkholderiales:Comamonadaceae:Acidovorax:Acidovorax sp. JS42	232721	Acidovorax sp. JS42	Acidovorax_JS42	genbank/genomes/Bacteria/Acidovorax_JS42/CP000541.faa	ftp.ncbi.nih.gov	/	23245	Thu Jan 11 05:08:21 2007
root:cellular organisms:Bacteria:Proteobacteria:Betaproteobacteria:Burkholderiales:Comamonadaceae:Polaromonas:Polaromonas naphthalenivorans:Polaromonas naphthalenivorans CJ2	365044	Polaromonas naphthalenivorans CJ2	Polaromonas_naphthalenivorans_CJ2	genbank/genomes/Bacteria/Polaromonas_naphthalenivorans_CJ2/CP000536.faa	ftp.ncbi.nih.gov	/	3349	Thu Jan 11 04:58:20 2007
root:cellular organisms:Bacteria:Proteobacteria:Betaproteobacteria:Burkholderiales:Comamonadaceae:Polaromonas:Polaromonas naphthalenivorans:Polaromonas naphthalenivorans CJ2	365044	Polaromonas naphthalenivorans CJ2	Polaromonas_naphthalenivorans_CJ2	genbank/genomes/Bacteria/Polaromonas_naphthalenivorans_CJ2/CP000533.faa	ftp.ncbi.nih.gov	/	49541	Thu Jan 11 04:58:07 2007
root:cellular organisms:Bacteria:Proteobacteria:Betaproteobacteria:Burkholderiales:Comamonadaceae:Polaromonas:Polaromonas naphthalenivorans:Polaromonas naphthalenivorans CJ2	365044	Polaromonas naphthalenivorans CJ2	Polaromonas_naphthalenivorans_CJ2	genbank/genomes/Bacteria/Polaromonas_naphthalenivorans_CJ2/CP000530.faa	ftp.ncbi.nih.gov	/	129877	Thu Jan 11 04:57:33 2007
root:cellular organisms:Bacteria:Proteobacteria:Betaproteobacteria:Burkholderiales:Comamonadaceae:Polaromonas:Polaromonas naphthalenivorans:Polaromonas naphthalenivorans CJ2	365044	Polaromonas naphthalenivorans CJ2	Polaromonas_naphthalenivorans_CJ2	genbank/genomes/Bacteria/Polaromonas_naphthalenivorans_CJ2/CP000532.faa	ftp.ncbi.nih.gov	/	59546	Thu Jan 11 04:57:54 2007
root:cellular organisms:Bacteria:Proteobacteria:Betaproteobacteria:Burkholderiales:Comamonadaceae:Polaromonas:Polaromonas naphthalenivorans:Polaromonas naphthalenivorans CJ2	365044	Polaromonas naphthalenivorans CJ2	Polaromonas_naphthalenivorans_CJ2	genbank/genomes/Bacteria/Polaromonas_naphthalenivorans_CJ2/CP000537.faa	ftp.ncbi.nih.gov	/	2158	Thu Jan 11 04:58:25 2007
root:cellular organisms:Bacteria:Proteobacteria:Betaproteobacteria:Burkholderiales:Comamonadaceae:Polaromonas:Polaromonas naphthalenivorans:Polaromonas naphthalenivorans CJ2	365044	Polaromonas naphthalenivorans CJ2	Polaromonas_naphthalenivorans_CJ2	genbank/genomes/Bacteria/Polaromonas_naphthalenivorans_CJ2/CP000535.faa	ftp.ncbi.nih.gov	/	7929	Thu Jan 11 04:58:15 2007
root:cellular organisms:Bacteria:Proteobacteria:Betaproteobacteria:Burkholderiales:Comamonadaceae:Polaromonas:Polaromonas naphthalenivorans:Polaromonas naphthalenivorans CJ2	365044	Polaromonas naphthalenivorans CJ2	Polaromonas_naphthalenivorans_CJ2	genbank/genomes/Bacteria/Polaromonas_naphthalenivorans_CJ2/CP000534.faa	ftp.ncbi.nih.gov	/	21107	Thu Jan 11 04:58:12 2007
root:cellular organisms:Bacteria:Proteobacteria:Betaproteobacteria:Burkholderiales:Comamonadaceae:Polaromonas:Polaromonas naphthalenivorans:Polaromonas naphthalenivorans CJ2	365044	Polaromonas naphthalenivorans CJ2	Polaromonas_naphthalenivorans_CJ2	genbank/genomes/Bacteria/Polaromonas_naphthalenivorans_CJ2/CP000529.faa	ftp.ncbi.nih.gov	/	1749455	Thu Jan 11 05:00:22 2007
root:cellular organisms:Bacteria:Proteobacteria:Betaproteobacteria:Burkholderiales:Comamonadaceae:Polaromonas:Polaromonas naphthalenivorans:Polaromonas naphthalenivorans CJ2	365044	Polaromonas naphthalenivorans CJ2	Polaromonas_naphthalenivorans_CJ2	genbank/genomes/Bacteria/Polaromonas_naphthalenivorans_CJ2/CP000531.faa	ftp.ncbi.nih.gov	/	66041	Thu Jan 11 04:57:48 2007
root:cellular organisms:Bacteria:Proteobacteria:Betaproteobacteria:Burkholderiales:Comamonadaceae:Polaromonas:Polaromonas sp. JS666	296591	Polaromonas sp. JS666	Polaromonas_JS666	genbank/genomes/Bacteria/Polaromonas_JS666/CP000317.faa	ftp.ncbi.nih.gov	/	130092	Tue Apr 11 22:05:04 2006
root:cellular organisms:Bacteria:Proteobacteria:Betaproteobacteria:Burkholderiales:Comamonadaceae:Polaromonas:Polaromonas sp. JS666	296591	Polaromonas sp. JS666	Polaromonas_JS666	genbank/genomes/Bacteria/Polaromonas_JS666/CP000316.faa	ftp.ncbi.nih.gov	/	1958403	Wed Dec 6 18:19:44 2006
root:cellular organisms:Bacteria:Proteobacteria:Betaproteobacteria:Burkholderiales:Comamonadaceae:Polaromonas:Polaromonas sp. JS666	296591	Polaromonas sp. JS666	Polaromonas_JS666	genbank/genomes/Bacteria/Polaromonas_JS666/CP000318.faa	ftp.ncbi.nih.gov	/	121502	Wed Dec 6 18:20:30 2006
root:cellular organisms:Bacteria:Proteobacteria:Betaproteobacteria:Burkholderiales:Comamonadaceae:Rhodoferax:Rhodoferax ferrireducens:Rhodoferax ferrireducens T118	338969	Rhodoferax ferrireducens T118	Rhodoferax_ferrireducens_T118	genbank/genomes/Bacteria/Rhodoferax_ferrireducens_T118/CP000268.faa	ftp.ncbi.nih.gov	/	96483	Wed Dec 6 14:30:34 2006
root:cellular organisms:Bacteria:Proteobacteria:Betaproteobacteria:Burkholderiales:Comamonadaceae:Rhodoferax:Rhodoferax ferrireducens:Rhodoferax ferrireducens T118	338969	Rhodoferax ferrireducens T118	Rhodoferax_ferrireducens_T118	genbank/genomes/Bacteria/Rhodoferax_ferrireducens_T118/CP000267.faa	ftp.ncbi.nih.gov	/	1840256	Wed Dec 6 14:35:14 2006
root:cellular organisms:Bacteria:Proteobacteria:Betaproteobacteria:Burkholderiales:Comamonadaceae:Verminephrobacter:Verminephrobacter eiseniae:Verminephrobacter eiseniae EF01-2	391735	Verminephrobacter eiseniae EF01-2	Verminephrobacter_eiseniae_EF01-2	genbank/genomes/Bacteria/Verminephrobacter_eiseniae_EF01-2/CP000543.faa	ftp.ncbi.nih.gov	/	12801	Thu Jan 11 04:51:32 2007
root:cellular organisms:Bacteria:Proteobacteria:Betaproteobacteria:Burkholderiales:Comamonadaceae:Verminephrobacter:Verminephrobacter eiseniae:Verminephrobacter eiseniae EF01-2	391735	Verminephrobacter eiseniae EF01-2	Verminephrobacter_eiseniae_EF01-2	genbank/genomes/Bacteria/Verminephrobacter_eiseniae_EF01-2/CP000542.faa	ftp.ncbi.nih.gov	/	2165791	Thu Jan 11 04:53:23 2007
root:cellular organisms:Bacteria:Proteobacteria:Betaproteobacteria:Hydrogenophilales:Hydrogenophilaceae:Thiobacillus:Thiobacillus denitrificans:Thiobacillus denitrificans ATCC 25259	292415	Thiobacillus denitrificans ATCC 25259	Thiobacillus_denitrificans_ATCC_25259	genbank/genomes/Bacteria/Thiobacillus_denitrificans_ATCC_25259/CP000116.faa	ftp.ncbi.nih.gov	/	1198574	Wed Dec 6 08:18:29 2006
root:cellular organisms:Bacteria:Proteobacteria:Betaproteobacteria:Methylophilales:Methylophilaceae:Methylobacillus:Methylobacillus flagellatus:Methylobacillus flagellatus KT	265072	Methylobacillus flagellatus KT	Methylobacillus_flagellatus_KT	genbank/genomes/Bacteria/Methylobacillus_flagellatus_KT/CP000284.faa	ftp.ncbi.nih.gov	/	1165510	Thu Nov 30 02:43:54 2006
root:cellular organisms:Bacteria:Proteobacteria:Betaproteobacteria:Neisseriales:Neisseriaceae:Chromobacterium group:Chromobacterium:Chromobacterium violaceum	536	Chromobacterium violaceum	Chromobacterium_violaceum	genbank/genomes/Bacteria/Chromobacterium_violaceum/AE016825.faa	ftp.ncbi.nih.gov	/	1865071	Thu Dec 7 04:25:21 2006
root:cellular organisms:Bacteria:Proteobacteria:Betaproteobacteria:Neisseriales:Neisseriaceae:Neisseria:Neisseria gonorrhoeae:Neisseria gonorrhoeae FA 1090	242231	Neisseria gonorrhoeae FA 1090	Neisseria_gonorrhoeae_FA_1090	genbank/genomes/Bacteria/Neisseria_gonorrhoeae_FA_1090/AE004969.faa	ftp.ncbi.nih.gov	/	766988	Fri Jan 20 02:45:11 2006
root:cellular organisms:Bacteria:Proteobacteria:Betaproteobacteria:Neisseriales:Neisseriaceae:Neisseria:Neisseria meningitidis:Neisseria meningitidis serogroup B:Neisseria meningitidis MC58	122586	Neisseria meningitidis MC58	Neisseria_meningitidis_MC58	genbank/genomes/Bacteria/Neisseria_meningitidis_MC58/AE002098.faa	ftp.ncbi.nih.gov	/	790580	Wed Dec 6 20:14:33 2006
root:cellular organisms:Bacteria:Proteobacteria:Betaproteobacteria:Nitrosomonadales:Nitrosomonadaceae:Nitrosomonas:Nitrosomonas europaea	915	Nitrosomonas europaea	Nitrosomonas_europaea	genbank/genomes/Bacteria/Nitrosomonas_europaea/AL954747.faa	ftp.ncbi.nih.gov	/	1054634	Wed Dec 6 19:47:33 2006
root:cellular organisms:Bacteria:Proteobacteria:Betaproteobacteria:Nitrosomonadales:Nitrosomonadaceae:Nitrosomonas:Nitrosomonas eutropha:Nitrosomonas eutropha C91	335283	Nitrosomonas eutropha C91	Nitrosomonas_eutropha_C71	genbank/genomes/Bacteria/Nitrosomonas_eutropha_C71/CP000451.faa	ftp.ncbi.nih.gov	/	24337	Fri Dec 15 05:20:00 2006
root:cellular organisms:Bacteria:Proteobacteria:Betaproteobacteria:Nitrosomonadales:Nitrosomonadaceae:Nitrosomonas:Nitrosomonas eutropha:Nitrosomonas eutropha C91	335283	Nitrosomonas eutropha C91	Nitrosomonas_eutropha_C71	genbank/genomes/Bacteria/Nitrosomonas_eutropha_C71/CP000452.faa	ftp.ncbi.nih.gov	/	19894	Fri Dec 15 05:20:04 2006
root:cellular organisms:Bacteria:Proteobacteria:Betaproteobacteria:Nitrosomonadales:Nitrosomonadaceae:Nitrosomonas:Nitrosomonas eutropha:Nitrosomonas eutropha C91	335283	Nitrosomonas eutropha C91	Nitrosomonas_eutropha_C71	genbank/genomes/Bacteria/Nitrosomonas_eutropha_C71/CP000450.faa	ftp.ncbi.nih.gov	/	992120	Fri Dec 15 05:19:54 2006
root:cellular organisms:Bacteria:Proteobacteria:Betaproteobacteria:Nitrosomonadales:Nitrosomonadaceae:Nitrosospira:Nitrosospira multiformis:Nitrosospira multiformis ATCC 25196	323848	Nitrosospira multiformis ATCC 25196	Nitrosospira_multiformis_ATCC_25196	genbank/genomes/Bacteria/Nitrosospira_multiformis_ATCC_25196/CP000103.faa	ftp.ncbi.nih.gov	/	1189371	Wed Dec 6 19:40:11 2006
root:cellular organisms:Bacteria:Proteobacteria:Betaproteobacteria:Nitrosomonadales:Nitrosomonadaceae:Nitrosospira:Nitrosospira multiformis:Nitrosospira multiformis ATCC 25196	323848	Nitrosospira multiformis ATCC 25196	Nitrosospira_multiformis_ATCC_25196	genbank/genomes/Bacteria/Nitrosospira_multiformis_ATCC_25196/CP000104.faa	ftp.ncbi.nih.gov	/	6961	Wed Dec 6 19:40:18 2006
root:cellular organisms:Bacteria:Proteobacteria:Betaproteobacteria:Nitrosomonadales:Nitrosomonadaceae:Nitrosospira:Nitrosospira multiformis:Nitrosospira multiformis ATCC 25196	323848	Nitrosospira multiformis ATCC 25196	Nitrosospira_multiformis_ATCC_25196	genbank/genomes/Bacteria/Nitrosospira_multiformis_ATCC_25196/CP000106.faa	ftp.ncbi.nih.gov	/	4836	Wed Dec 6 19:40:30 2006
root:cellular organisms:Bacteria:Proteobacteria:Betaproteobacteria:Nitrosomonadales:Nitrosomonadaceae:Nitrosospira:Nitrosospira multiformis:Nitrosospira multiformis ATCC 25196	323848	Nitrosospira multiformis ATCC 25196	Nitrosospira_multiformis_ATCC_25196	genbank/genomes/Bacteria/Nitrosospira_multiformis_ATCC_25196/CP000105.faa	ftp.ncbi.nih.gov	/	5933	Wed Dec 6 19:40:26 2006
root:cellular organisms:Bacteria:Proteobacteria:Betaproteobacteria:Rhodocyclales:Rhodocyclaceae:Azoarcus:Azoarcus sp. EbN1	76114	Azoarcus sp. EbN1	Azoarcus_sp_EbN1	genbank/genomes/Bacteria/Azoarcus_sp_EbN1/CR555308.faa	ftp.ncbi.nih.gov	/	80462	Thu Dec 7 09:36:17 2006
root:cellular organisms:Bacteria:Proteobacteria:Betaproteobacteria:Rhodocyclales:Rhodocyclaceae:Azoarcus:Azoarcus sp. EbN1	76114	Azoarcus sp. EbN1	Azoarcus_sp_EbN1	genbank/genomes/Bacteria/Azoarcus_sp_EbN1/CR555307.faa	ftp.ncbi.nih.gov	/	83355	Thu Dec 7 09:36:09 2006
root:cellular organisms:Bacteria:Proteobacteria:Betaproteobacteria:Rhodocyclales:Rhodocyclaceae:Azoarcus:Azoarcus sp. EbN1	76114	Azoarcus sp. EbN1	Azoarcus_sp_EbN1	genbank/genomes/Bacteria/Azoarcus_sp_EbN1/CR555306.faa	ftp.ncbi.nih.gov	/	1675857	Thu Dec 7 09:35:43 2006
root:cellular organisms:Bacteria:Proteobacteria:Betaproteobacteria:Rhodocyclales:Rhodocyclaceae:Dechloromonas:Dechloromonas aromatica:Dechloromonas aromatica RCB	159087	Dechloromonas aromatica RCB	Dechloromonas_aromatica_RCB	genbank/genomes/Bacteria/Dechloromonas_aromatica_RCB/CP000089.faa	ftp.ncbi.nih.gov	/	1783879	Thu Dec 7 03:07:51 2006
root:cellular organisms:Bacteria:Proteobacteria:delta/epsilon subdivisions:Deltaproteobacteria:Bdellovibrionales:Bdellovibrionaceae:Bdellovibrio:Bdellovibrio bacteriovorus	959	Bdellovibrio bacteriovorus	Bdellovibrio_bacteriovorus	genbank/genomes/Bacteria/Bdellovibrio_bacteriovorus/BX842601.faa	ftp.ncbi.nih.gov	/	1549309	Thu Dec 7 06:31:24 2006
root:cellular organisms:Bacteria:Proteobacteria:delta/epsilon subdivisions:Deltaproteobacteria:Desulfobacterales:Desulfobulbaceae:Desulfotalea:Desulfotalea psychrophila:Desulfotalea psychrophila LSv54	177439	Desulfotalea psychrophila LSv54	Desulfotalea_psychrophila_LSv54	genbank/genomes/Bacteria/Desulfotalea_psychrophila_LSv54/CR522870.faa	ftp.ncbi.nih.gov	/	1322871	Thu Dec 7 02:50:05 2006
root:cellular organisms:Bacteria:Proteobacteria:delta/epsilon subdivisions:Deltaproteobacteria:Desulfobacterales:Desulfobulbaceae:Desulfotalea:Desulfotalea psychrophila:Desulfotalea psychrophila LSv54	177439	Desulfotalea psychrophila LSv54	Desulfotalea_psychrophila_LSv54	genbank/genomes/Bacteria/Desulfotalea_psychrophila_LSv54/CR522872.faa	ftp.ncbi.nih.gov	/	5093	Thu Dec 7 02:50:17 2006
root:cellular organisms:Bacteria:Proteobacteria:delta/epsilon subdivisions:Deltaproteobacteria:Desulfobacterales:Desulfobulbaceae:Desulfotalea:Desulfotalea psychrophila:Desulfotalea psychrophila LSv54	177439	Desulfotalea psychrophila LSv54	Desulfotalea_psychrophila_LSv54	genbank/genomes/Bacteria/Desulfotalea_psychrophila_LSv54/CR522871.faa	ftp.ncbi.nih.gov	/	41795	Thu Dec 7 02:50:13 2006
root:cellular organisms:Bacteria:Proteobacteria:delta/epsilon subdivisions:Deltaproteobacteria:Desulfovibrionales:Desulfovibrionaceae:Desulfovibrio:Desulfovibrio desulfuricans:Desulfovibrio desulfuricans G20	207559	Desulfovibrio desulfuricans G20	Desulfovibrio_desulfuricans_G20	genbank/genomes/Bacteria/Desulfovibrio_desulfuricans_G20/CP000112.faa	ftp.ncbi.nih.gov	/	1501712	Thu Dec 7 02:47:49 2006
root:cellular organisms:Bacteria:Proteobacteria:delta/epsilon subdivisions:Deltaproteobacteria:Desulfovibrionales:Desulfovibrionaceae:Desulfovibrio:Desulfovibrio vulgaris:Desulfovibrio vulgaris subsp. vulgaris:Desulfovibrio vulgaris subsp. vulgaris str. Hildenborough	882	Desulfovibrio vulgaris subsp. vulgaris str. Hildenborough	Desulfovibrio_vulgaris_Hildenborough	genbank/genomes/Bacteria/Desulfovibrio_vulgaris_Hildenborough/AE017286.faa	ftp.ncbi.nih.gov	/	76791	Thu Dec 7 02:43:55 2006
root:cellular organisms:Bacteria:Proteobacteria:delta/epsilon subdivisions:Deltaproteobacteria:Desulfovibrionales:Desulfovibrionaceae:Desulfovibrio:Desulfovibrio vulgaris:Desulfovibrio vulgaris subsp. vulgaris:Desulfovibrio vulgaris subsp. vulgaris str. Hildenborough	882	Desulfovibrio vulgaris subsp. vulgaris str. Hildenborough	Desulfovibrio_vulgaris_Hildenborough	genbank/genomes/Bacteria/Desulfovibrio_vulgaris_Hildenborough/AE017285.faa	ftp.ncbi.nih.gov	/	1448319	Thu Dec 7 02:43:38 2006
root:cellular organisms:Bacteria:Proteobacteria:delta/epsilon subdivisions:Deltaproteobacteria:Desulfovibrionales:Desulfovibrionaceae:Lawsonia:Lawsonia intracellularis:Lawsonia intracellularis PHE/MN1-00	363253	Lawsonia intracellularis PHE/MN1-00	Lawsonia_intracellularis_PHE_MN1-00	genbank/genomes/Bacteria/Lawsonia_intracellularis_PHE_MN1-00/AM180253.faa	ftp.ncbi.nih.gov	/	10060	Wed Dec 6 23:38:00 2006
root:cellular organisms:Bacteria:Proteobacteria:delta/epsilon subdivisions:Deltaproteobacteria:Desulfovibrionales:Desulfovibrionaceae:Lawsonia:Lawsonia intracellularis:Lawsonia intracellularis PHE/MN1-00	363253	Lawsonia intracellularis PHE/MN1-00	Lawsonia_intracellularis_PHE_MN1-00	genbank/genomes/Bacteria/Lawsonia_intracellularis_PHE_MN1-00/AM180252.faa	ftp.ncbi.nih.gov	/	535199	Wed Dec 6 23:37:55 2006
root:cellular organisms:Bacteria:Proteobacteria:delta/epsilon subdivisions:Deltaproteobacteria:Desulfovibrionales:Desulfovibrionaceae:Lawsonia:Lawsonia intracellularis:Lawsonia intracellularis PHE/MN1-00	363253	Lawsonia intracellularis PHE/MN1-00	Lawsonia_intracellularis_PHE_MN1-00	genbank/genomes/Bacteria/Lawsonia_intracellularis_PHE_MN1-00/AM180255.faa	ftp.ncbi.nih.gov	/	61433	Wed Dec 6 23:38:15 2006
root:cellular organisms:Bacteria:Proteobacteria:delta/epsilon subdivisions:Deltaproteobacteria:Desulfovibrionales:Desulfovibrionaceae:Lawsonia:Lawsonia intracellularis:Lawsonia intracellularis PHE/MN1-00	363253	Lawsonia intracellularis PHE/MN1-00	Lawsonia_intracellularis_PHE_MN1-00	genbank/genomes/Bacteria/Lawsonia_intracellularis_PHE_MN1-00/AM180254.faa	ftp.ncbi.nih.gov	/	11355	Wed Dec 6 23:38:04 2006
root:cellular organisms:Bacteria:Proteobacteria:delta/epsilon subdivisions:Deltaproteobacteria:Desulfuromonadales:Geobacteraceae:Geobacter:Geobacter metallireducens:Geobacter metallireducens GS-15	269799	Geobacter metallireducens GS-15	Geobacter_metallireducens_GS-15	genbank/genomes/Bacteria/Geobacter_metallireducens_GS-15/CP000149.faa	ftp.ncbi.nih.gov	/	4647	Thu Dec 7 01:06:53 2006
root:cellular organisms:Bacteria:Proteobacteria:delta/epsilon subdivisions:Deltaproteobacteria:Desulfuromonadales:Geobacteraceae:Geobacter:Geobacter metallireducens:Geobacter metallireducens GS-15	269799	Geobacter metallireducens GS-15	Geobacter_metallireducens_GS-15	genbank/genomes/Bacteria/Geobacter_metallireducens_GS-15/CP000148.faa	ftp.ncbi.nih.gov	/	1563688	Thu Dec 7 01:09:48 2006
root:cellular organisms:Bacteria:Proteobacteria:delta/epsilon subdivisions:Deltaproteobacteria:Desulfuromonadales:Geobacteraceae:Geobacter:Geobacter sulfurreducens	35554	Geobacter sulfurreducens	Geobacter_sulfurreducens	genbank/genomes/Bacteria/Geobacter_sulfurreducens/AE017180.faa	ftp.ncbi.nih.gov	/	1474579	Thu Dec 7 01:06:42 2006
root:cellular organisms:Bacteria:Proteobacteria:delta/epsilon subdivisions:Deltaproteobacteria:Desulfuromonadales:Pelobacteraceae:Pelobacter:Pelobacter carbinolicus	19	Pelobacter carbinolicus	Pelobacter_carbinolicus	genbank/genomes/Bacteria/Pelobacter_carbinolicus/CP000142.faa	ftp.ncbi.nih.gov	/	1408745	Tue Oct 31 23:22:12 2006
root:cellular organisms:Bacteria:Proteobacteria:delta/epsilon subdivisions:Deltaproteobacteria:Desulfuromonadales:Pelobacteraceae:Pelobacter:Pelobacter propionicus:Pelobacter propionicus DSM 2379	338966	Pelobacter propionicus DSM 2379	Pelobacter_propionicus_DSM_2379	genbank/genomes/Bacteria/Pelobacter_propionicus_DSM_2379/CP000482.faa	ftp.ncbi.nih.gov	/	1539466	Tue Dec 12 04:06:28 2006
root:cellular organisms:Bacteria:Proteobacteria:delta/epsilon subdivisions:Deltaproteobacteria:Desulfuromonadales:Pelobacteraceae:Pelobacter:Pelobacter propionicus:Pelobacter propionicus DSM 2379	338966	Pelobacter propionicus DSM 2379	Pelobacter_propionicus_DSM_2379	genbank/genomes/Bacteria/Pelobacter_propionicus_DSM_2379/CP000484.faa	ftp.ncbi.nih.gov	/	12542	Wed Dec 6 18:49:28 2006
root:cellular organisms:Bacteria:Proteobacteria:delta/epsilon subdivisions:Deltaproteobacteria:Desulfuromonadales:Pelobacteraceae:Pelobacter:Pelobacter propionicus:Pelobacter propionicus DSM 2379	338966	Pelobacter propionicus DSM 2379	Pelobacter_propionicus_DSM_2379	genbank/genomes/Bacteria/Pelobacter_propionicus_DSM_2379/CP000483.faa	ftp.ncbi.nih.gov	/	77288	Wed Dec 6 18:49:24 2006
root:cellular organisms:Bacteria:Proteobacteria:delta/epsilon subdivisions:Deltaproteobacteria:Myxococcales:Cystobacterineae:Myxococcaceae:Anaeromyxobacter:Anaeromyxobacter dehalogenans:Anaeromyxobacter dehalogenans 2CP-C	290397	Anaeromyxobacter dehalogenans 2CP-C	Anaeromyxobacter_dehalogenans_2CP-C	genbank/genomes/Bacteria/Anaeromyxobacter_dehalogenans_2CP-C/CP000251.faa	ftp.ncbi.nih.gov	/	1972288	Thu Dec 7 09:52:26 2006
root:cellular organisms:Bacteria:Proteobacteria:delta/epsilon subdivisions:Deltaproteobacteria:Myxococcales:Cystobacterineae:Myxococcaceae:Myxococcus:Myxococcus xanthus:Myxococcus xanthus DK 1622	246197	Myxococcus xanthus DK 1622	Myxococcus_xanthus_DK_1622	genbank/genomes/Bacteria/Myxococcus_xanthus_DK_1622/CP000113.faa	ftp.ncbi.nih.gov	/	3489619	Wed Dec 6 20:28:21 2006
root:cellular organisms:Bacteria:Proteobacteria:delta/epsilon subdivisions:Deltaproteobacteria:Syntrophobacterales:Syntrophaceae:Syntrophus:Syntrophus aciditrophicus:Syntrophus aciditrophicus SB	56780	Syntrophus aciditrophicus SB	Syntrophus_aciditrophicus_SB	genbank/genomes/Bacteria/Syntrophus_aciditrophicus_SB/CP000252.faa	ftp.ncbi.nih.gov	/	1248553	Wed Apr 19 04:42:19 2006
root:cellular organisms:Bacteria:Proteobacteria:delta/epsilon subdivisions:Deltaproteobacteria:Syntrophobacterales:Syntrophobacteraceae:Syntrophobacter:Syntrophobacter fumaroxidans:Syntrophobacter fumaroxidans MPOB	335543	Syntrophobacter fumaroxidans MPOB	Syntrophobacter_fumaroxidans_MPOB	genbank/genomes/Bacteria/Syntrophobacter_fumaroxidans_MPOB/CP000478.faa	ftp.ncbi.nih.gov	/	1790417	Wed Dec 6 08:43:32 2006
root:cellular organisms:Bacteria:Proteobacteria:delta/epsilon subdivisions:Epsilonproteobacteria:Campylobacterales:Campylobacteraceae:Campylobacter:Campylobacter fetus:Campylobacter fetus subsp. fetus:Campylobacter fetus subsp. fetus 82-40	360106	Campylobacter fetus subsp. fetus 82-40	Campylobacter_fetus_82-40	genbank/genomes/Bacteria/Campylobacter_fetus_82-40/CP000487.faa	ftp.ncbi.nih.gov	/	718401	Thu Nov 30 22:36:56 2006
root:cellular organisms:Bacteria:Proteobacteria:delta/epsilon subdivisions:Epsilonproteobacteria:Campylobacterales:Campylobacteraceae:Campylobacter:Campylobacter jejuni:Campylobacter jejuni RM1221	195099	Campylobacter jejuni RM1221	Campylobacter_jejuni_RM1221	genbank/genomes/Bacteria/Campylobacter_jejuni_RM1221/CP000025.faa	ftp.ncbi.nih.gov	/	715322	Thu Dec 7 04:47:34 2006
root:cellular organisms:Bacteria:Proteobacteria:delta/epsilon subdivisions:Epsilonproteobacteria:Campylobacterales:Helicobacteraceae:Helicobacter:Helicobacter acinonychis:Helicobacter acinonychis str. Sheeba	382638	Helicobacter acinonychis str. Sheeba	Helicobacter_acinonychis_Sheeba	genbank/genomes/Bacteria/Helicobacter_acinonychis_Sheeba/AM260523.faa	ftp.ncbi.nih.gov	/	1421	Thu Dec 7 00:28:19 2006
root:cellular organisms:Bacteria:Proteobacteria:delta/epsilon subdivisions:Epsilonproteobacteria:Campylobacterales:Helicobacteraceae:Helicobacter:Helicobacter acinonychis:Helicobacter acinonychis str. Sheeba	382638	Helicobacter acinonychis str. Sheeba	Helicobacter_acinonychis_Sheeba	genbank/genomes/Bacteria/Helicobacter_acinonychis_Sheeba/AM260522.faa	ftp.ncbi.nih.gov	/	632627	Thu Dec 7 00:28:14 2006
root:cellular organisms:Bacteria:Proteobacteria:delta/epsilon subdivisions:Epsilonproteobacteria:Campylobacterales:Helicobacteraceae:Helicobacter:Helicobacter hepaticus	32025	Helicobacter hepaticus	Helicobacter_hepaticus	genbank/genomes/Bacteria/Helicobacter_hepaticus/AE017125.faa	ftp.ncbi.nih.gov	/	745002	Thu Dec 7 00:26:59 2006
root:cellular organisms:Bacteria:Proteobacteria:delta/epsilon subdivisions:Epsilonproteobacteria:Campylobacterales:Helicobacteraceae:Helicobacter:Helicobacter pylori:Helicobacter pylori 26695	85962	Helicobacter pylori 26695	Helicobacter_pylori_26695	genbank/genomes/Bacteria/Helicobacter_pylori_26695/AE000511.faa	ftp.ncbi.nih.gov	/	646490	Thu Dec 7 00:25:14 2006
root:cellular organisms:Bacteria:Proteobacteria:delta/epsilon subdivisions:Epsilonproteobacteria:Campylobacterales:Helicobacteraceae:Thiomicrospira denitrificans:Thiomicrospira denitrificans ATCC 33889	326298	Thiomicrospira denitrificans ATCC 33889	Thiomicrospira_denitrificans_ATCC_33889	genbank/genomes/Bacteria/Thiomicrospira_denitrificans_ATCC_33889/CP000153.faa	ftp.ncbi.nih.gov	/	906056	Fri Jan 20 00:28:36 2006
root:cellular organisms:Bacteria:Proteobacteria:delta/epsilon subdivisions:Epsilonproteobacteria:Campylobacterales:Helicobacteraceae:Wolinella:Wolinella succinogenes	844	Wolinella succinogenes	Wolinella_succinogenes	genbank/genomes/Bacteria/Wolinella_succinogenes/BX571656.faa	ftp.ncbi.nih.gov	/	844229	Wed Dec 6 07:33:36 2006
root:cellular organisms:Bacteria:Proteobacteria:Gammaproteobacteria:Acidithiobacillales:Acidithiobacillaceae:Acidithiobacillus:Acidithiobacillus ferrooxidans:Acidithiobacillus ferrooxidans ATCC 23270	243159	Acidithiobacillus ferrooxidans ATCC 23270	a_ferrooxidans_atcc_23270	Microbial_Genomes/a_ferrooxidans_atcc_23270/annotation_dbs/a_ferrooxidans_atcc_23270.pep.gz	ftp.tigr.org	pub/data	594442	Tue Oct 10 16:06:00 2006
root:cellular organisms:Bacteria:Proteobacteria:Gammaproteobacteria:Aeromonadales:Aeromonadaceae:Aeromonas:Aeromonas hydrophila:Aeromonas hydrophila subsp. hydrophila:Aeromonas hydrophila subsp. hydrophila ATCC 7966	380703	Aeromonas hydrophila subsp. hydrophila ATCC 7966	Aeromonas_hydrophila_ATCC_7966	genbank/genomes/Bacteria/Aeromonas_hydrophila_ATCC_7966/CP000462.faa	ftp.ncbi.nih.gov	/	1870278	Thu Dec 7 10:26:54 2006
root:cellular organisms:Bacteria:Proteobacteria:Gammaproteobacteria:Alteromonadales:Alteromonadaceae:Marinobacter:Marinobacter hydrocarbonoclasticus:Marinobacter aquaeolei VT8	351348	Marinobacter aquaeolei VT8	Marinobacter_aquaeolei_VT8	genbank/genomes/Bacteria/Marinobacter_aquaeolei_VT8/CP000516.faa	ftp.ncbi.nih.gov	/	76380	Wed Jan 10 05:19:05 2007
root:cellular organisms:Bacteria:Proteobacteria:Gammaproteobacteria:Alteromonadales:Alteromonadaceae:Marinobacter:Marinobacter hydrocarbonoclasticus:Marinobacter aquaeolei VT8	351348	Marinobacter aquaeolei VT8	Marinobacter_aquaeolei_VT8	genbank/genomes/Bacteria/Marinobacter_aquaeolei_VT8/CP000514.faa	ftp.ncbi.nih.gov	/	1676050	Wed Jan 10 05:20:58 2007
root:cellular organisms:Bacteria:Proteobacteria:Gammaproteobacteria:Alteromonadales:Alteromonadaceae:Marinobacter:Marinobacter hydrocarbonoclasticus:Marinobacter aquaeolei VT8	351348	Marinobacter aquaeolei VT8	Marinobacter_aquaeolei_VT8	genbank/genomes/Bacteria/Marinobacter_aquaeolei_VT8/CP000515.faa	ftp.ncbi.nih.gov	/	89458	Wed Jan 10 05:18:50 2007
root:cellular organisms:Bacteria:Proteobacteria:Gammaproteobacteria:Alteromonadales:Alteromonadaceae:Marinobacterium:Marinobacterium jannaschii	64970	Marinobacterium jannaschii	m_jannaschii_dsm2661	Microbial_Genomes/m_jannaschii_dsm2661/annotation_dbs/m_jannaschii_dsm2661.pep.gz	ftp.tigr.org	pub/data	329585	Tue Oct 10 15:49:19 2006
root:cellular organisms:Bacteria:Proteobacteria:Gammaproteobacteria:Alteromonadales:Alteromonadaceae:Saccharophagus:Saccharophagus degradans:Saccharophagus degradans 2-40	203122	Saccharophagus degradans 2-40	Saccharophagus_degradans_2-40	genbank/genomes/Bacteria/Saccharophagus_degradans_2-40/CP000282.faa	ftp.ncbi.nih.gov	/	1854352	Wed Dec 6 13:17:06 2006
root:cellular organisms:Bacteria:Proteobacteria:Gammaproteobacteria:Alteromonadales:Colwelliaceae:Colwellia:Colwellia psychrerythraea:Colwellia psychrerythraea 34H	167879	Colwellia psychrerythraea 34H	Colwellia_psychrerythraea_34H	genbank/genomes/Bacteria/Colwellia_psychrerythraea_34H/CP000083.faa	ftp.ncbi.nih.gov	/	1991685	Thu Dec 7 03:43:10 2006
root:cellular organisms:Bacteria:Proteobacteria:Gammaproteobacteria:Alteromonadales:Idiomarinaceae:Idiomarina:Idiomarina loihiensis:Idiomarina loihiensis L2TR	283942	Idiomarina loihiensis L2TR	Idiomarina_loihiensis_L2TR	genbank/genomes/Bacteria/Idiomarina_loihiensis_L2TR/AE017340.faa	ftp.ncbi.nih.gov	/	1135192	Thu Dec 7 00:15:32 2006
root:cellular organisms:Bacteria:Proteobacteria:Gammaproteobacteria:Alteromonadales:Pseudoalteromonadaceae:Pseudoalteromonas:Pseudoalteromonas atlantica:Pseudoalteromonas atlantica T6c	342610	Pseudoalteromonas atlantica T6c	Pseudoalteromonas_atlantica_T6c	genbank/genomes/Bacteria/Pseudoalteromonas_atlantica_T6c/CP000388.faa	ftp.ncbi.nih.gov	/	1921235	Wed Dec 6 17:57:15 2006
root:cellular organisms:Bacteria:Proteobacteria:Gammaproteobacteria:Alteromonadales:Pseudoalteromonadaceae:Pseudoalteromonas:Pseudoalteromonas haloplanktis:Pseudoalteromonas haloplanktis TAC125	326442	Pseudoalteromonas haloplanktis TAC125	Pseudoalteromonas_haloplanktis_TAC125	genbank/genomes/Bacteria/Pseudoalteromonas_haloplanktis_TAC125/CR954246.faa	ftp.ncbi.nih.gov	/	1293349	Wed Dec 6 17:52:52 2006
root:cellular organisms:Bacteria:Proteobacteria:Gammaproteobacteria:Alteromonadales:Pseudoalteromonadaceae:Pseudoalteromonas:Pseudoalteromonas haloplanktis:Pseudoalteromonas haloplanktis TAC125	326442	Pseudoalteromonas haloplanktis TAC125	Pseudoalteromonas_haloplanktis_TAC125	genbank/genomes/Bacteria/Pseudoalteromonas_haloplanktis_TAC125/CR954247.faa	ftp.ncbi.nih.gov	/	250039	Wed Dec 6 17:50:19 2006
root:cellular organisms:Bacteria:Proteobacteria:Gammaproteobacteria:Alteromonadales:Psychromonadaceae:Psychromonas:Psychromonas ingrahamii:Psychromonas ingrahamii 37	357804	Psychromonas ingrahamii 37	Psychromonas_ingrahamii_37	genbank/genomes/Bacteria/Psychromonas_ingrahamii_37/CP000510.faa	ftp.ncbi.nih.gov	/	1532273	Tue Jan 23 05:12:09 2007
root:cellular organisms:Bacteria:Proteobacteria:Gammaproteobacteria:Alteromonadales:Shewanellaceae:Shewanella:Shewanella amazonensis:Shewanella amazonensis SB2B	326297	Shewanella amazonensis SB2B	Shewanella_amazonensis_SB2B	genbank/genomes/Bacteria/Shewanella_amazonensis_SB2B/CP000507.faa	ftp.ncbi.nih.gov	/	1618629	Fri Dec 22 03:40:07 2006
root:cellular organisms:Bacteria:Proteobacteria:Gammaproteobacteria:Alteromonadales:Shewanellaceae:Shewanella:Shewanella denitrificans:Shewanella denitrificans OS217	318161	Shewanella denitrificans OS217	Shewanella_denitrificans_OS217	genbank/genomes/Bacteria/Shewanella_denitrificans_OS217/CP000302.faa	ftp.ncbi.nih.gov	/	1643198	Wed Dec 6 12:01:49 2006
root:cellular organisms:Bacteria:Proteobacteria:Gammaproteobacteria:Alteromonadales:Shewanellaceae:Shewanella:Shewanella frigidimarina:Shewanella frigidimarina NCIMB 400	318167	Shewanella frigidimarina NCIMB 400	Shewanella_frigidimarina_NCIMB_400	genbank/genomes/Bacteria/Shewanella_frigidimarina_NCIMB_400/CP000447.faa	ftp.ncbi.nih.gov	/	1782251	Wed Dec 6 11:55:25 2006
root:cellular organisms:Bacteria:Proteobacteria:Gammaproteobacteria:Alteromonadales:Shewanellaceae:Shewanella:Shewanella oneidensis	70863	Shewanella oneidensis	Shewanella_oneidensis	genbank/genomes/Bacteria/Shewanella_oneidensis/AE014300.faa	ftp.ncbi.nih.gov	/	53177	Sat Jan 13 06:34:58 2007
root:cellular organisms:Bacteria:Proteobacteria:Gammaproteobacteria:Alteromonadales:Shewanellaceae:Shewanella:Shewanella oneidensis	70863	Shewanella oneidensis	Shewanella_oneidensis	genbank/genomes/Bacteria/Shewanella_oneidensis/AE014299.faa	ftp.ncbi.nih.gov	/	1859133	Sat Jan 13 06:34:46 2007
root:cellular organisms:Bacteria:Proteobacteria:Gammaproteobacteria:Alteromonadales:Shewanellaceae:Shewanella:Shewanella sp. ANA-3	94122	Shewanella sp. ANA-3	Shewanella_ANA-3	genbank/genomes/Bacteria/Shewanella_ANA-3/CP000470.faa	ftp.ncbi.nih.gov	/	99904	Wed Dec 6 12:16:15 2006
root:cellular organisms:Bacteria:Proteobacteria:Gammaproteobacteria:Alteromonadales:Shewanellaceae:Shewanella:Shewanella sp. ANA-3	94122	Shewanella sp. ANA-3	Shewanella_ANA-3	genbank/genomes/Bacteria/Shewanella_ANA-3/CP000469.faa	ftp.ncbi.nih.gov	/	1796286	Wed Dec 6 12:24:29 2006
root:cellular organisms:Bacteria:Proteobacteria:Gammaproteobacteria:Chromatiales:Chromatiaceae:Nitrosococcus:Nitrosococcus oceani:Nitrosococcus oceani ATCC 19707	323261	Nitrosococcus oceani ATCC 19707	Nitrosococcus_oceani_ATCC_19707	genbank/genomes/Bacteria/Nitrosococcus_oceani_ATCC_19707/CP000126.faa	ftp.ncbi.nih.gov	/	14813	Wed Dec 6 19:47:48 2006
root:cellular organisms:Bacteria:Proteobacteria:Gammaproteobacteria:Chromatiales:Chromatiaceae:Nitrosococcus:Nitrosococcus oceani:Nitrosococcus oceani ATCC 19707	323261	Nitrosococcus oceani ATCC 19707	Nitrosococcus_oceani_ATCC_19707	genbank/genomes/Bacteria/Nitrosococcus_oceani_ATCC_19707/CP000127.faa	ftp.ncbi.nih.gov	/	1277467	Wed Dec 6 19:55:10 2006
root:cellular organisms:Bacteria:Proteobacteria:Gammaproteobacteria:Chromatiales:Ectothiorhodospiraceae:Alkalilimnicola:Alkalilimnicola ehrlichei:Alkalilimnicola ehrlichei MLHE-1	187272	Alkalilimnicola ehrlichei MLHE-1	Alkalilimnicola_ehrlichei_MLHE-1	genbank/genomes/Bacteria/Alkalilimnicola_ehrlichei_MLHE-1/CP000453.faa	ftp.ncbi.nih.gov	/	1283020	Thu Dec 7 10:02:11 2006
root:cellular organisms:Bacteria:Proteobacteria:Gammaproteobacteria:Chromatiales:Ectothiorhodospiraceae:Halorhodospira:Halorhodospira halophila:Halorhodospira halophila SL1	349124	Halorhodospira halophila SL1	Halorhodospira_halophila_SL1	genbank/genomes/Bacteria/Halorhodospira_halophila_SL1/CP000544.faa	ftp.ncbi.nih.gov	/	1055676	Sat Jan 13 06:49:50 2007
root:cellular organisms:Bacteria:Proteobacteria:Gammaproteobacteria:Enterobacteriales:Enterobacteriaceae:Buchnera:Buchnera aphidicola:Buchnera aphidicola (Schizaphis graminum):Buchnera aphidicola str. Sg (Schizaphis graminum)	198804	Buchnera aphidicola str. Sg (Schizaphis graminum)	Buchnera_aphidicola_Sg	genbank/genomes/Bacteria/Buchnera_aphidicola_Sg/AE013218.faa	ftp.ncbi.nih.gov	/	240693	Mon Apr 3 23:10:56 2006
root:cellular organisms:Bacteria:Proteobacteria:Gammaproteobacteria:Enterobacteriales:Enterobacteriaceae:Buchnera:Buchnera sp.	64684	Buchnera sp.	Buchnera_sp	genbank/genomes/Bacteria/Buchnera_sp/AP001071.faa	ftp.ncbi.nih.gov	/	3022	Thu Dec 7 05:48:49 2006
root:cellular organisms:Bacteria:Proteobacteria:Gammaproteobacteria:Enterobacteriales:Enterobacteriaceae:Buchnera:Buchnera sp.	64684	Buchnera sp.	Buchnera_sp	genbank/genomes/Bacteria/Buchnera_sp/BA000003.faa	ftp.ncbi.nih.gov	/	251246	Thu Dec 7 05:48:45 2006
root:cellular organisms:Bacteria:Proteobacteria:Gammaproteobacteria:Enterobacteriales:Enterobacteriaceae:Buchnera:Buchnera sp.	64684	Buchnera sp.	Buchnera_sp	genbank/genomes/Bacteria/Buchnera_sp/AP001070.faa	ftp.ncbi.nih.gov	/	1286	Thu Dec 7 05:48:55 2006
root:cellular organisms:Bacteria:Proteobacteria:Gammaproteobacteria:Enterobacteriales:Enterobacteriaceae:Escherichia:Escherichia coli:Escherichia coli O157:H7 EDL933	155864	Escherichia coli O157:H7 EDL933	Escherichia_coli_O157H7_EDL933	genbank/genomes/Bacteria/Escherichia_coli_O157H7_EDL933/AE005174.faa	ftp.ncbi.nih.gov	/	2217374	Thu Dec 7 01:54:58 2006
root:cellular organisms:Bacteria:Proteobacteria:Gammaproteobacteria:Enterobacteriales:Enterobacteriaceae:Escherichia:Escherichia coli:Escherichia coli O157:H7 EDL933	155864	Escherichia coli O157:H7 EDL933	Escherichia_coli_O157H7_EDL933	genbank/genomes/Bacteria/Escherichia_coli_O157H7_EDL933/AF074613.faa	ftp.ncbi.nih.gov	/	34724	Thu Dec 7 01:55:19 2006
root:cellular organisms:Bacteria:Proteobacteria:Gammaproteobacteria:Enterobacteriales:Enterobacteriaceae:Klebsiella:Klebsiella pneumoniae	573	Klebsiella pneumoniae	k_pneumoniae_kp342	Microbial_Genomes/k_pneumoniae_kp342/annotation_dbs/k_pneumoniae_kp342.pep.gz	ftp.tigr.org	pub/data	1163002	Tue Oct 10 15:59:50 2006
root:cellular organisms:Bacteria:Proteobacteria:Gammaproteobacteria:Enterobacteriales:Enterobacteriaceae:Pectobacterium:Pectobacterium atrosepticum:Erwinia carotovora subsp. atroseptica SCRI1043	218491	Erwinia carotovora subsp. atroseptica SCRI1043	Erwinia_carotovora_atroseptica_SCRI1043	genbank/genomes/Bacteria/Erwinia_carotovora_atroseptica_SCRI1043/BX950851.faa	ftp.ncbi.nih.gov	/	1965806	Thu Dec 7 02:31:31 2006
root:cellular organisms:Bacteria:Proteobacteria:Gammaproteobacteria:Enterobacteriales:Enterobacteriaceae:Photorhabdus:Photorhabdus luminescens	29488	Photorhabdus luminescens	Photorhabdus_luminescens	genbank/genomes/Bacteria/Photorhabdus_luminescens/BX470251.faa	ftp.ncbi.nih.gov	/	2077345	Wed Dec 6 18:40:54 2006
root:cellular organisms:Bacteria:Proteobacteria:Gammaproteobacteria:Enterobacteriales:Enterobacteriaceae:Salmonella:Salmonella enterica:Salmonella enterica subsp. enterica:Salmonella enterica subsp. enterica serovar Choleraesuis	119912	Salmonella enterica subsp. enterica serovar Choleraesuis	Salmonella_enterica_Choleraesuis	genbank/genomes/Bacteria/Salmonella_enterica_Choleraesuis/AY509004.faa	ftp.ncbi.nih.gov	/	61064	Fri Jan 20 01:44:46 2006
root:cellular organisms:Bacteria:Proteobacteria:Gammaproteobacteria:Enterobacteriales:Enterobacteriaceae:Salmonella:Salmonella enterica:Salmonella enterica subsp. enterica:Salmonella enterica subsp. enterica serovar Choleraesuis	119912	Salmonella enterica subsp. enterica serovar Choleraesuis	Salmonella_enterica_Choleraesuis	genbank/genomes/Bacteria/Salmonella_enterica_Choleraesuis/AY509003.faa	ftp.ncbi.nih.gov	/	19483	Wed Dec 6 13:04:15 2006
root:cellular organisms:Bacteria:Proteobacteria:Gammaproteobacteria:Enterobacteriales:Enterobacteriaceae:Salmonella:Salmonella enterica:Salmonella enterica subsp. enterica:Salmonella enterica subsp. enterica serovar Choleraesuis	119912	Salmonella enterica subsp. enterica serovar Choleraesuis	Salmonella_enterica_Choleraesuis	genbank/genomes/Bacteria/Salmonella_enterica_Choleraesuis/AE017220.faa	ftp.ncbi.nih.gov	/	1964598	Wed Dec 6 13:03:59 2006
root:cellular organisms:Bacteria:Proteobacteria:Gammaproteobacteria:Enterobacteriales:Enterobacteriaceae:Salmonella:Salmonella typhi	601	Salmonella typhi	Salmonella_typhi	genbank/genomes/Bacteria/Salmonella_typhi/AL513383.faa	ftp.ncbi.nih.gov	/	86761	Thu Jan 4 03:27:05 2007
root:cellular organisms:Bacteria:Proteobacteria:Gammaproteobacteria:Enterobacteriales:Enterobacteriaceae:Salmonella:Salmonella typhi	601	Salmonella typhi	Salmonella_typhi	genbank/genomes/Bacteria/Salmonella_typhi/AL513384.faa	ftp.ncbi.nih.gov	/	46371	Thu Jan 4 03:27:22 2007
root:cellular organisms:Bacteria:Proteobacteria:Gammaproteobacteria:Enterobacteriales:Enterobacteriaceae:Salmonella:Salmonella typhi	601	Salmonella typhi	Salmonella_typhi	genbank/genomes/Bacteria/Salmonella_typhi/AL513382.faa	ftp.ncbi.nih.gov	/	1847558	Thu Jan 4 03:26:45 2007
root:cellular organisms:Bacteria:Proteobacteria:Gammaproteobacteria:Enterobacteriales:Enterobacteriaceae:Salmonella:Salmonella typhimurium:Salmonella typhimurium LT2	99287	Salmonella typhimurium LT2	Salmonella_typhimurium_LT2	genbank/genomes/Bacteria/Salmonella_typhimurium_LT2/AE006471.faa	ftp.ncbi.nih.gov	/	34363	Sun Jan 14 11:10:13 2007
root:cellular organisms:Bacteria:Proteobacteria:Gammaproteobacteria:Enterobacteriales:Enterobacteriaceae:Salmonella:Salmonella typhimurium:Salmonella typhimurium LT2	99287	Salmonella typhimurium LT2	Salmonella_typhimurium_LT2	genbank/genomes/Bacteria/Salmonella_typhimurium_LT2/AE006468.faa	ftp.ncbi.nih.gov	/	1837570	Sun Jan 14 11:06:55 2007
root:cellular organisms:Bacteria:Proteobacteria:Gammaproteobacteria:Enterobacteriales:Enterobacteriaceae:Shigella:Shigella boydii:Shigella boydii Sb227	300268	Shigella boydii Sb227	Shigella_boydii_Sb227	genbank/genomes/Bacteria/Shigella_boydii_Sb227/CP000036.faa	ftp.ncbi.nih.gov	/	1562783	Wed Dec 6 11:43:20 2006
root:cellular organisms:Bacteria:Proteobacteria:Gammaproteobacteria:Enterobacteriales:Enterobacteriaceae:Shigella:Shigella boydii:Shigella boydii Sb227	300268	Shigella boydii Sb227	Shigella_boydii_Sb227	genbank/genomes/Bacteria/Shigella_boydii_Sb227/CP000037.faa	ftp.ncbi.nih.gov	/	42221	Mon Nov 21 15:33:41 2005
root:cellular organisms:Bacteria:Proteobacteria:Gammaproteobacteria:Enterobacteriales:Enterobacteriaceae:Shigella:Shigella dysenteriae	622	Shigella dysenteriae	Shigella_dysenteriae	genbank/genomes/Bacteria/Shigella_dysenteriae/CP000034.faa	ftp.ncbi.nih.gov	/	1501973	Wed Dec 6 11:37:29 2006
root:cellular organisms:Bacteria:Proteobacteria:Gammaproteobacteria:Enterobacteriales:Enterobacteriaceae:Shigella:Shigella dysenteriae	622	Shigella dysenteriae	Shigella_dysenteriae	genbank/genomes/Bacteria/Shigella_dysenteriae/CP000035.faa	ftp.ncbi.nih.gov	/	63480	Wed Dec 7 15:27:50 2005
root:cellular organisms:Bacteria:Proteobacteria:Gammaproteobacteria:Enterobacteriales:Enterobacteriaceae:Shigella:Shigella flexneri:Shigella flexneri 2a	42897	Shigella flexneri 2a	Shigella_flexneri_2a	genbank/genomes/Bacteria/Shigella_flexneri_2a/AE005674.faa	ftp.ncbi.nih.gov	/	1635159	Wed Dec 6 11:31:20 2006
root:cellular organisms:Bacteria:Proteobacteria:Gammaproteobacteria:Enterobacteriales:Enterobacteriaceae:Shigella:Shigella flexneri:Shigella flexneri 2a	42897	Shigella flexneri 2a	Shigella_flexneri_2a	genbank/genomes/Bacteria/Shigella_flexneri_2a/AF386526.faa	ftp.ncbi.nih.gov	/	81558	Mon Jun 20 22:38:26 2005
root:cellular organisms:Bacteria:Proteobacteria:Gammaproteobacteria:Enterobacteriales:Enterobacteriaceae:Shigella:Shigella sonnei:Shigella sonnei Ss046	300269	Shigella sonnei Ss046	Shigella_sonnei_Ss046	genbank/genomes/Bacteria/Shigella_sonnei_Ss046/CP000038.faa	ftp.ncbi.nih.gov	/	1661776	Thu Jan 11 04:56:32 2007
root:cellular organisms:Bacteria:Proteobacteria:Gammaproteobacteria:Enterobacteriales:Enterobacteriaceae:Shigella:Shigella sonnei:Shigella sonnei Ss046	300269	Shigella sonnei Ss046	Shigella_sonnei_Ss046	genbank/genomes/Bacteria/Shigella_sonnei_Ss046/CP000039.faa	ftp.ncbi.nih.gov	/	73049	Thu Jan 11 04:56:52 2007
root:cellular organisms:Bacteria:Proteobacteria:Gammaproteobacteria:Enterobacteriales:Enterobacteriaceae:Sodalis:Sodalis glossinidius:Sodalis glossinidius str. 'morsitans'	343509	Sodalis glossinidius str. 'morsitans'	Sodalis_glossinidius_morsitans	genbank/genomes/Bacteria/Sodalis_glossinidius_morsitans/AP008233.faa	ftp.ncbi.nih.gov	/	16943	Thu Mar 2 23:05:14 2006
root:cellular organisms:Bacteria:Proteobacteria:Gammaproteobacteria:Enterobacteriales:Enterobacteriaceae:Sodalis:Sodalis glossinidius:Sodalis glossinidius str. 'morsitans'	343509	Sodalis glossinidius str. 'morsitans'	Sodalis_glossinidius_morsitans	genbank/genomes/Bacteria/Sodalis_glossinidius_morsitans/AP008232.faa	ftp.ncbi.nih.gov	/	960997	Thu Mar 2 23:05:08 2006
root:cellular organisms:Bacteria:Proteobacteria:Gammaproteobacteria:Enterobacteriales:Enterobacteriaceae:Sodalis:Sodalis glossinidius:Sodalis glossinidius str. 'morsitans'	343509	Sodalis glossinidius str. 'morsitans'	Sodalis_glossinidius_morsitans	genbank/genomes/Bacteria/Sodalis_glossinidius_morsitans/AP008235.faa	ftp.ncbi.nih.gov	/	1560	Thu Mar 2 23:05:18 2006
root:cellular organisms:Bacteria:Proteobacteria:Gammaproteobacteria:Enterobacteriales:Enterobacteriaceae:Sodalis:Sodalis glossinidius:Sodalis glossinidius str. 'morsitans'	343509	Sodalis glossinidius str. 'morsitans'	Sodalis_glossinidius_morsitans	genbank/genomes/Bacteria/Sodalis_glossinidius_morsitans/AP008234.faa	ftp.ncbi.nih.gov	/	6599	Thu Mar 2 23:05:17 2006
root:cellular organisms:Bacteria:Proteobacteria:Gammaproteobacteria:Enterobacteriales:Enterobacteriaceae:unclassified Enterobacteriaceae:ant, tsetse, mealybug, aphid, etc. endosymbionts:ant endosymbionts:Candidatus Blochmannia:Candidatus Blochmannia pennsylvanicus:Candidatus Blochmannia pennsylvanicus str. BPEN	291272	Candidatus Blochmannia pennsylvanicus str. BPEN	Candidatus_Blochmannia_pennsylvanicus_BPEN	genbank/genomes/Bacteria/Candidatus_Blochmannia_pennsylvanicus_BPEN/CP000016.faa	ftp.ncbi.nih.gov	/	274385	Thu Dec 7 04:45:47 2006
root:cellular organisms:Bacteria:Proteobacteria:Gammaproteobacteria:Enterobacteriales:Enterobacteriaceae:Wigglesworthia:Wigglesworthia glossinidia:Wigglesworthia glossinidia endosymbiont of Glossina brevipalpis	36870	Wigglesworthia glossinidia endosymbiont of Glossina brevipalpis	Wigglesworthia_brevipalpis	genbank/genomes/Bacteria/Wigglesworthia_brevipalpis/BA000021.faa	ftp.ncbi.nih.gov	/	265920	Wed Dec 6 07:35:54 2006
root:cellular organisms:Bacteria:Proteobacteria:Gammaproteobacteria:Enterobacteriales:Enterobacteriaceae:Yersinia:Yersinia pestis:Yersinia pestis Antiqua	360102	Yersinia pestis Antiqua	Yersinia_pestis_Antiqua	genbank/genomes/Bacteria/Yersinia_pestis_Antiqua/CP000310.faa	ftp.ncbi.nih.gov	/	2462	Wed Dec 6 06:47:53 2006
root:cellular organisms:Bacteria:Proteobacteria:Gammaproteobacteria:Enterobacteriales:Enterobacteriaceae:Yersinia:Yersinia pestis:Yersinia pestis Antiqua	360102	Yersinia pestis Antiqua	Yersinia_pestis_Antiqua	genbank/genomes/Bacteria/Yersinia_pestis_Antiqua/CP000311.faa	ftp.ncbi.nih.gov	/	25354	Wed Dec 6 06:47:57 2006
root:cellular organisms:Bacteria:Proteobacteria:Gammaproteobacteria:Enterobacteriales:Enterobacteriaceae:Yersinia:Yersinia pestis:Yersinia pestis Antiqua	360102	Yersinia pestis Antiqua	Yersinia_pestis_Antiqua	genbank/genomes/Bacteria/Yersinia_pestis_Antiqua/CP000308.faa	ftp.ncbi.nih.gov	/	1703856	Wed Dec 6 06:51:21 2006
root:cellular organisms:Bacteria:Proteobacteria:Gammaproteobacteria:Enterobacteriales:Enterobacteriaceae:Yersinia:Yersinia pestis:Yersinia pestis Antiqua	360102	Yersinia pestis Antiqua	Yersinia_pestis_Antiqua	genbank/genomes/Bacteria/Yersinia_pestis_Antiqua/CP000309.faa	ftp.ncbi.nih.gov	/	35781	Wed Dec 6 06:47:50 2006
root:cellular organisms:Bacteria:Proteobacteria:Gammaproteobacteria:Enterobacteriales:Enterobacteriaceae:Yersinia:Yersinia pseudotuberculosis:Yersinia pseudotuberculosis IP 32953	273123	Yersinia pseudotuberculosis IP 32953	Yersinia_pseudotuberculosis_IP32953	genbank/genomes/Bacteria/Yersinia_pseudotuberculosis_IP32953/BX936398.faa	ftp.ncbi.nih.gov	/	1729680	Wed Dec 6 06:26:26 2006
root:cellular organisms:Bacteria:Proteobacteria:Gammaproteobacteria:Enterobacteriales:Enterobacteriaceae:Yersinia:Yersinia pseudotuberculosis:Yersinia pseudotuberculosis IP 32953	273123	Yersinia pseudotuberculosis IP 32953	Yersinia_pseudotuberculosis_IP32953	genbank/genomes/Bacteria/Yersinia_pseudotuberculosis_IP32953/BX936399.faa	ftp.ncbi.nih.gov	/	27931	Wed Nov 29 09:34:23 2006
root:cellular organisms:Bacteria:Proteobacteria:Gammaproteobacteria:Enterobacteriales:Enterobacteriaceae:Yersinia:Yersinia pseudotuberculosis:Yersinia pseudotuberculosis IP 32953	273123	Yersinia pseudotuberculosis IP 32953	Yersinia_pseudotuberculosis_IP32953	genbank/genomes/Bacteria/Yersinia_pseudotuberculosis_IP32953/BX936400.faa	ftp.ncbi.nih.gov	/	11618	Wed Nov 29 09:34:30 2006
root:cellular organisms:Bacteria:Proteobacteria:Gammaproteobacteria:Legionellales:Coxiellaceae:Coxiella:Coxiella burnetii	777	Coxiella burnetii	Coxiella_burnetii	genbank/genomes/Bacteria/Coxiella_burnetii/AE016828.faa	ftp.ncbi.nih.gov	/	748787	Thu Dec 7 03:17:55 2006
root:cellular organisms:Bacteria:Proteobacteria:Gammaproteobacteria:Legionellales:Coxiellaceae:Coxiella:Coxiella burnetii	777	Coxiella burnetii	Coxiella_burnetii	genbank/genomes/Bacteria/Coxiella_burnetii/AE016829.faa	ftp.ncbi.nih.gov	/	10342	Thu Dec 7 03:18:02 2006
root:cellular organisms:Bacteria:Proteobacteria:Gammaproteobacteria:Legionellales:Legionellaceae:Legionella:Legionella pneumophila:Legionella pneumophila str. Paris	297246	Legionella pneumophila str. Paris	Legionella_pneumophila_Paris	genbank/genomes/Bacteria/Legionella_pneumophila_Paris/CR628338.faa	ftp.ncbi.nih.gov	/	52186	Wed Dec 6 23:31:41 2006
root:cellular organisms:Bacteria:Proteobacteria:Gammaproteobacteria:Legionellales:Legionellaceae:Legionella:Legionella pneumophila:Legionella pneumophila str. Paris	297246	Legionella pneumophila str. Paris	Legionella_pneumophila_Paris	genbank/genomes/Bacteria/Legionella_pneumophila_Paris/CR628336.faa	ftp.ncbi.nih.gov	/	1301291	Wed Dec 6 23:34:29 2006
root:cellular organisms:Bacteria:Proteobacteria:Gammaproteobacteria:Methylococcales:Methylococcaceae:Methylococcus:Methylococcus capsulatus:Methylococcus capsulatus str. Bath	243233	Methylococcus capsulatus str. Bath	Methylococcus_capsulatus_Bath	genbank/genomes/Bacteria/Methylococcus_capsulatus_Bath/AE017282.faa	ftp.ncbi.nih.gov	/	1288965	Wed Dec 6 21:39:58 2006
root:cellular organisms:Bacteria:Proteobacteria:Gammaproteobacteria:Oceanospirillales:Alcanivoracaceae:Alcanivorax:Alcanivorax borkumensis:Alcanivorax borkumensis SK2	393595	Alcanivorax borkumensis SK2	Alcanivorax_borkumensis_SK2	genbank/genomes/Bacteria/Alcanivorax_borkumensis_SK2/AM286690.faa	ftp.ncbi.nih.gov	/	1178275	Thu Dec 7 10:06:56 2006
root:cellular organisms:Bacteria:Proteobacteria:Gammaproteobacteria:Oceanospirillales:Hahellaceae:Hahella:Hahella chejuensis:Hahella chejuensis KCTC 2396	349521	Hahella chejuensis KCTC 2396	Hahella_chejuensis_KCTC_2396	genbank/genomes/Bacteria/Hahella_chejuensis_KCTC_2396/CP000155.faa	ftp.ncbi.nih.gov	/	2815631	Thu Dec 7 00:43:19 2006
root:cellular organisms:Bacteria:Proteobacteria:Gammaproteobacteria:Oceanospirillales:Halomonadaceae:Chromohalobacter:Chromohalobacter salexigens:Chromohalobacter salexigens DSM 3043	290398	Chromohalobacter salexigens DSM 3043	Chromohalobacter_salexigens_DSM_3043	genbank/genomes/Bacteria/Chromohalobacter_salexigens_DSM_3043/CP000285.faa	ftp.ncbi.nih.gov	/	1450232	Thu Dec 7 04:21:38 2006
root:cellular organisms:Bacteria:Proteobacteria:Gammaproteobacteria:Pasteurellales:Pasteurellaceae:Haemophilus:Haemophilus ducreyi:Haemophilus ducreyi 35000HP	233412	Haemophilus ducreyi 35000HP	Haemophilus_ducreyi_35000HP	genbank/genomes/Bacteria/Haemophilus_ducreyi_35000HP/AE017143.faa	ftp.ncbi.nih.gov	/	644133	Thu Dec 7 00:51:20 2006
root:cellular organisms:Bacteria:Proteobacteria:Gammaproteobacteria:Pasteurellales:Pasteurellaceae:Haemophilus:Haemophilus influenzae:Haemophilus influenzae 86-028NP	281310	Haemophilus influenzae 86-028NP	Haemophilus_influenzae_86_028NP	genbank/genomes/Bacteria/Haemophilus_influenzae_86_028NP/CP000057.faa	ftp.ncbi.nih.gov	/	735048	Thu Dec 7 00:47:38 2006
root:cellular organisms:Bacteria:Proteobacteria:Gammaproteobacteria:Pasteurellales:Pasteurellaceae:Histophilus:Histophilus somni:Haemophilus somnus 129PT	205914	Haemophilus somnus 129PT	Haemophilus_somnus_129PT	genbank/genomes/Bacteria/Haemophilus_somnus_129PT/CP000019.faa	ftp.ncbi.nih.gov	/	1455	Thu Dec 7 00:43:32 2006
root:cellular organisms:Bacteria:Proteobacteria:Gammaproteobacteria:Pasteurellales:Pasteurellaceae:Histophilus:Histophilus somni:Haemophilus somnus 129PT	205914	Haemophilus somnus 129PT	Haemophilus_somnus_129PT	genbank/genomes/Bacteria/Haemophilus_somnus_129PT/CP000436.faa	ftp.ncbi.nih.gov	/	759819	Thu Dec 7 00:45:24 2006
root:cellular organisms:Bacteria:Proteobacteria:Gammaproteobacteria:Pasteurellales:Pasteurellaceae:Mannheimia:Mannheimia succiniciproducens:Mannheimia succiniciproducens MBEL55E	221988	Mannheimia succiniciproducens MBEL55E	Mannheimia_succiniciproducens_MBEL55E	genbank/genomes/Bacteria/Mannheimia_succiniciproducens_MBEL55E/AE016827.faa	ftp.ncbi.nih.gov	/	890549	Wed Dec 6 22:28:38 2006
root:cellular organisms:Bacteria:Proteobacteria:Gammaproteobacteria:Pasteurellales:Pasteurellaceae:Pasteurella:Pasteurella multocida	747	Pasteurella multocida	Pasteurella_multocida	genbank/genomes/Bacteria/Pasteurella_multocida/AE004439.faa	ftp.ncbi.nih.gov	/	850551	Wed May 18 22:02:58 2005
root:cellular organisms:Bacteria:Proteobacteria:Gammaproteobacteria:Pseudomonadales:Moraxellaceae:Acinetobacter:Acinetobacter sp. ADP1	62977	Acinetobacter sp. ADP1	Acinetobacter_sp_ADP1	genbank/genomes/Bacteria/Acinetobacter_sp_ADP1/CR543861.faa	ftp.ncbi.nih.gov	/	1398705	Thu Dec 7 10:31:28 2006
root:cellular organisms:Bacteria:Proteobacteria:Gammaproteobacteria:Pseudomonadales:Moraxellaceae:Psychrobacter:Psychrobacter arcticus:Psychrobacter arcticus 273-4	259536	Psychrobacter arcticus 273-4	Psychrobacter_arcticum_273-4	genbank/genomes/Bacteria/Psychrobacter_arcticum_273-4/CP000082.faa	ftp.ncbi.nih.gov	/	927125	Fri Jan 20 02:01:07 2006
root:cellular organisms:Bacteria:Proteobacteria:Gammaproteobacteria:Pseudomonadales:Moraxellaceae:Psychrobacter:Psychrobacter cryohalolentis:Psychrobacter cryohalolentis K5	335284	Psychrobacter cryohalolentis K5	Psychrobacter_cryohalolentis_K5	genbank/genomes/Bacteria/Psychrobacter_cryohalolentis_K5/CP000323.faa	ftp.ncbi.nih.gov	/	1092307	Wed Dec 6 16:31:21 2006
root:cellular organisms:Bacteria:Proteobacteria:Gammaproteobacteria:Pseudomonadales:Moraxellaceae:Psychrobacter:Psychrobacter cryohalolentis:Psychrobacter cryohalolentis K5	335284	Psychrobacter cryohalolentis K5	Psychrobacter_cryohalolentis_K5	genbank/genomes/Bacteria/Psychrobacter_cryohalolentis_K5/CP000324.faa	ftp.ncbi.nih.gov	/	13930	Wed Dec 6 16:29:25 2006
root:cellular organisms:Bacteria:Proteobacteria:Gammaproteobacteria:Pseudomonadales:Pseudomonadaceae:Pseudomonas:Pseudomonas aeruginosa group:Pseudomonas aeruginosa:Pseudomonas aeruginosa UCBPP-PA14	208963	Pseudomonas aeruginosa UCBPP-PA14	Pseudomonas_aeruginosa_UCBPP-PA14	genbank/genomes/Bacteria/Pseudomonas_aeruginosa_UCBPP-PA14/CP000438.faa	ftp.ncbi.nih.gov	/	2555995	Wed Dec 6 17:41:57 2006
root:cellular organisms:Bacteria:Proteobacteria:Gammaproteobacteria:Pseudomonadales:Pseudomonadaceae:Pseudomonas:Pseudomonas entomophila:Pseudomonas entomophila L48	384676	Pseudomonas entomophila L48	Pseudomonas_entomophila_L48	genbank/genomes/Bacteria/Pseudomonas_entomophila_L48/CT573326.faa	ftp.ncbi.nih.gov	/	2198283	Wed Dec 6 17:29:33 2006
root:cellular organisms:Bacteria:Proteobacteria:Gammaproteobacteria:Pseudomonadales:Pseudomonadaceae:Pseudomonas:Pseudomonas fluorescens group:Pseudomonas fluorescens:Pseudomonas fluorescens Pf-5	220664	Pseudomonas fluorescens Pf-5	Pseudomonas_fluorescens_Pf-5	genbank/genomes/Bacteria/Pseudomonas_fluorescens_Pf-5/CP000076.faa	ftp.ncbi.nih.gov	/	2695711	Wed Dec 6 17:19:26 2006
root:cellular organisms:Bacteria:Proteobacteria:Gammaproteobacteria:Pseudomonadales:Pseudomonadaceae:Pseudomonas:Pseudomonas putida group:Pseudomonas putida:Pseudomonas putida KT2440	160488	Pseudomonas putida KT2440	Pseudomonas_putida_KT2440	genbank/genomes/Bacteria/Pseudomonas_putida_KT2440/AE015451.faa	ftp.ncbi.nih.gov	/	2347650	Wed Dec 6 17:01:28 2006
root:cellular organisms:Bacteria:Proteobacteria:Gammaproteobacteria:Pseudomonadales:Pseudomonadaceae:Pseudomonas:Pseudomonas syringae group:Pseudomonas syringae group genomosp. 3:Pseudomonas syringae pv. tomato:Pseudomonas syringae pv. tomato str. DC3000	223283	Pseudomonas syringae pv. tomato str. DC3000	Pseudomonas_syringae_tomato_DC3000	genbank/genomes/Bacteria/Pseudomonas_syringae_tomato_DC3000/AE016855.faa	ftp.ncbi.nih.gov	/	27444	Thu Jan 4 03:43:00 2007
root:cellular organisms:Bacteria:Proteobacteria:Gammaproteobacteria:Pseudomonadales:Pseudomonadaceae:Pseudomonas:Pseudomonas syringae group:Pseudomonas syringae group genomosp. 3:Pseudomonas syringae pv. tomato:Pseudomonas syringae pv. tomato str. DC3000	223283	Pseudomonas syringae pv. tomato str. DC3000	Pseudomonas_syringae_tomato_DC3000	genbank/genomes/Bacteria/Pseudomonas_syringae_tomato_DC3000/AE016854.faa	ftp.ncbi.nih.gov	/	25184	Thu Jan 4 03:42:54 2007
root:cellular organisms:Bacteria:Proteobacteria:Gammaproteobacteria:Pseudomonadales:Pseudomonadaceae:Pseudomonas:Pseudomonas syringae group:Pseudomonas syringae group genomosp. 3:Pseudomonas syringae pv. tomato:Pseudomonas syringae pv. tomato str. DC3000	223283	Pseudomonas syringae pv. tomato str. DC3000	Pseudomonas_syringae_tomato_DC3000	genbank/genomes/Bacteria/Pseudomonas_syringae_tomato_DC3000/AE016853.faa	ftp.ncbi.nih.gov	/	2430523	Thu Jan 4 03:42:44 2007
root:cellular organisms:Bacteria:Proteobacteria:Gammaproteobacteria:Thiotrichales:Francisellaceae:Francisella:Francisella tularensis:Francisella tularensis subsp. holarctica	119857	Francisella tularensis subsp. holarctica	Francisella_tularensis_holarctica	genbank/genomes/Bacteria/Francisella_tularensis_holarctica/AM233362.faa	ftp.ncbi.nih.gov	/	715399	Thu Dec 7 01:36:18 2006
root:cellular organisms:Bacteria:Proteobacteria:Gammaproteobacteria:Thiotrichales:Piscirickettsiaceae:Thiomicrospira:Thiomicrospira crunogena:Thiomicrospira crunogena XCL-2	317025	Thiomicrospira crunogena XCL-2	Thiomicrospira_crunogena_XCL-2	genbank/genomes/Bacteria/Thiomicrospira_crunogena_XCL-2/CP000109.faa	ftp.ncbi.nih.gov	/	956226	Wed Dec 6 08:15:37 2006
root:cellular organisms:Bacteria:Proteobacteria:Gammaproteobacteria:unclassified Gammaproteobacteria:Candidatus Baumannia:Candidatus Baumannia cicadellinicola:Baumannia cicadellinicola str. Hc (Homalodisca coagulata)	374463	Baumannia cicadellinicola str. Hc (Homalodisca coagulata)	Baumannia_cicadellinicola_Homalodisca_coagulata	genbank/genomes/Bacteria/Baumannia_cicadellinicola_Homalodisca_coagulata/CP000238.faa	ftp.ncbi.nih.gov	/	270303	Mon Oct 30 18:03:19 2006
root:cellular organisms:Bacteria:Proteobacteria:Gammaproteobacteria:unclassified Gammaproteobacteria:Candidatus Carsonella:Candidatus Carsonella ruddii	114186	Candidatus Carsonella ruddii	Candidatus_Carsonella_ruddii	genbank/genomes/Bacteria/Candidatus_Carsonella_ruddii/AP009180.faa	ftp.ncbi.nih.gov	/	67481	Sat Oct 21 22:09:53 2006
root:cellular organisms:Bacteria:Proteobacteria:Gammaproteobacteria:unclassified Gammaproteobacteria:sulfur-oxidizing symbionts:Candidatus Ruthia magnifica:Candidatus Ruthia magnifica str. Cm (Calyptogena magnifica)	413404	Candidatus Ruthia magnifica str. Cm (Calyptogena magnifica)	Candidatus_Ruthia_magnifica_Cm_Calyptogena_magnifica_	genbank/genomes/Bacteria/Candidatus_Ruthia_magnifica_Cm_Calyptogena_magnifica_/CP000488.faa	ftp.ncbi.nih.gov	/	432410	Thu Dec 7 04:44:12 2006
root:cellular organisms:Bacteria:Proteobacteria:Gammaproteobacteria:Vibrionales:Vibrionaceae:Photobacterium:Photobacterium profundum:Photobacterium profundum SS9	298386	Photobacterium profundum SS9	Photobacterium_profundum_SS9	genbank/genomes/Bacteria/Photobacterium_profundum_SS9/CR354531.faa	ftp.ncbi.nih.gov	/	1463968	Wed Dec 6 18:44:29 2006
root:cellular organisms:Bacteria:Proteobacteria:Gammaproteobacteria:Vibrionales:Vibrionaceae:Photobacterium:Photobacterium profundum:Photobacterium profundum SS9	298386	Photobacterium profundum SS9	Photobacterium_profundum_SS9	genbank/genomes/Bacteria/Photobacterium_profundum_SS9/CR354532.faa	ftp.ncbi.nih.gov	/	789672	Wed Dec 6 18:46:28 2006
root:cellular organisms:Bacteria:Proteobacteria:Gammaproteobacteria:Vibrionales:Vibrionaceae:Photobacterium:Photobacterium profundum:Photobacterium profundum SS9	298386	Photobacterium profundum SS9	Photobacterium_profundum_SS9	genbank/genomes/Bacteria/Photobacterium_profundum_SS9/CR377818.faa	ftp.ncbi.nih.gov	/	25837	Wed Dec 6 18:46:40 2006
root:cellular organisms:Bacteria:Proteobacteria:Gammaproteobacteria:Vibrionales:Vibrionaceae:Vibrio:Vibrio cholerae	666	Vibrio cholerae	Vibrio_cholerae	genbank/genomes/Bacteria/Vibrio_cholerae/AE003852.faa	ftp.ncbi.nih.gov	/	1157846	Wed Dec 6 07:58:46 2006
root:cellular organisms:Bacteria:Proteobacteria:Gammaproteobacteria:Vibrionales:Vibrionaceae:Vibrio:Vibrio cholerae	666	Vibrio cholerae	Vibrio_cholerae	genbank/genomes/Bacteria/Vibrio_cholerae/AE003853.faa	ftp.ncbi.nih.gov	/	417292	Wed Dec 6 07:59:54 2006
root:cellular organisms:Bacteria:Proteobacteria:Gammaproteobacteria:Vibrionales:Vibrionaceae:Vibrio:Vibrio fischeri:Vibrio fischeri ES114	312309	Vibrio fischeri ES114	Vibrio_fischeri_ES114	genbank/genomes/Bacteria/Vibrio_fischeri_ES114/CP000022.faa	ftp.ncbi.nih.gov	/	17727	Sun Jun 5 22:04:57 2005
root:cellular organisms:Bacteria:Proteobacteria:Gammaproteobacteria:Vibrionales:Vibrionaceae:Vibrio:Vibrio fischeri:Vibrio fischeri ES114	312309	Vibrio fischeri ES114	Vibrio_fischeri_ES114	genbank/genomes/Bacteria/Vibrio_fischeri_ES114/CP000021.faa	ftp.ncbi.nih.gov	/	490815	Sun Jun 5 22:04:55 2005
root:cellular organisms:Bacteria:Proteobacteria:Gammaproteobacteria:Vibrionales:Vibrionaceae:Vibrio:Vibrio fischeri:Vibrio fischeri ES114	312309	Vibrio fischeri ES114	Vibrio_fischeri_ES114	genbank/genomes/Bacteria/Vibrio_fischeri_ES114/CP000020.faa	ftp.ncbi.nih.gov	/	1062622	Sun Jun 5 22:04:45 2005
root:cellular organisms:Bacteria:Proteobacteria:Gammaproteobacteria:Vibrionales:Vibrionaceae:Vibrio:Vibrio parahaemolyticus	670	Vibrio parahaemolyticus	Vibrio_parahaemolyticus	genbank/genomes/Bacteria/Vibrio_parahaemolyticus/BA000031.faa	ftp.ncbi.nih.gov	/	1267845	Wed Dec 6 07:46:08 2006
root:cellular organisms:Bacteria:Proteobacteria:Gammaproteobacteria:Vibrionales:Vibrionaceae:Vibrio:Vibrio parahaemolyticus	670	Vibrio parahaemolyticus	Vibrio_parahaemolyticus	genbank/genomes/Bacteria/Vibrio_parahaemolyticus/BA000032.faa	ftp.ncbi.nih.gov	/	723500	Wed Dec 6 07:47:36 2006
root:cellular organisms:Bacteria:Proteobacteria:Gammaproteobacteria:Vibrionales:Vibrionaceae:Vibrio:Vibrio vulnificus:Vibrio vulnificus YJ016	196600	Vibrio vulnificus YJ016	Vibrio_vulnificus_YJ016	genbank/genomes/Bacteria/Vibrio_vulnificus_YJ016/AP005352.faa	ftp.ncbi.nih.gov	/	19789	Wed Dec 6 07:39:47 2006
root:cellular organisms:Bacteria:Proteobacteria:Gammaproteobacteria:Vibrionales:Vibrionaceae:Vibrio:Vibrio vulnificus:Vibrio vulnificus YJ016	196600	Vibrio vulnificus YJ016	Vibrio_vulnificus_YJ016	genbank/genomes/Bacteria/Vibrio_vulnificus_YJ016/BA000037.faa	ftp.ncbi.nih.gov	/	1284712	Wed Dec 6 07:38:19 2006
root:cellular organisms:Bacteria:Proteobacteria:Gammaproteobacteria:Vibrionales:Vibrionaceae:Vibrio:Vibrio vulnificus:Vibrio vulnificus YJ016	196600	Vibrio vulnificus YJ016	Vibrio_vulnificus_YJ016	genbank/genomes/Bacteria/Vibrio_vulnificus_YJ016/BA000038.faa	ftp.ncbi.nih.gov	/	711562	Mon Apr 3 22:11:01 2006
root:cellular organisms:Bacteria:Proteobacteria:Gammaproteobacteria:Xanthomonadales:Xanthomonadaceae:Xanthomonas:Xanthomonas campestris:Xanthomonas campestris pv. vesicatoria:Xanthomonas campestris pv. vesicatoria str. 85-10	316273	Xanthomonas campestris pv. vesicatoria str. 85-10	Xanthomonas_campestris_vesicatoria_85-10	genbank/genomes/Bacteria/Xanthomonas_campestris_vesicatoria_85-10/AM039950.faa	ftp.ncbi.nih.gov	/	15713	Wed Dec 6 07:22:24 2006
root:cellular organisms:Bacteria:Proteobacteria:Gammaproteobacteria:Xanthomonadales:Xanthomonadaceae:Xanthomonas:Xanthomonas campestris:Xanthomonas campestris pv. vesicatoria:Xanthomonas campestris pv. vesicatoria str. 85-10	316273	Xanthomonas campestris pv. vesicatoria str. 85-10	Xanthomonas_campestris_vesicatoria_85-10	genbank/genomes/Bacteria/Xanthomonas_campestris_vesicatoria_85-10/AM039949.faa	ftp.ncbi.nih.gov	/	7775	Wed Dec 6 07:22:17 2006
root:cellular organisms:Bacteria:Proteobacteria:Gammaproteobacteria:Xanthomonadales:Xanthomonadaceae:Xanthomonas:Xanthomonas campestris:Xanthomonas campestris pv. vesicatoria:Xanthomonas campestris pv. vesicatoria str. 85-10	316273	Xanthomonas campestris pv. vesicatoria str. 85-10	Xanthomonas_campestris_vesicatoria_85-10	genbank/genomes/Bacteria/Xanthomonas_campestris_vesicatoria_85-10/AM039951.faa	ftp.ncbi.nih.gov	/	71953	Wed Dec 6 07:22:33 2006
root:cellular organisms:Bacteria:Proteobacteria:Gammaproteobacteria:Xanthomonadales:Xanthomonadaceae:Xanthomonas:Xanthomonas campestris:Xanthomonas campestris pv. vesicatoria:Xanthomonas campestris pv. vesicatoria str. 85-10	316273	Xanthomonas campestris pv. vesicatoria str. 85-10	Xanthomonas_campestris_vesicatoria_85-10	genbank/genomes/Bacteria/Xanthomonas_campestris_vesicatoria_85-10/AM039948.faa	ftp.ncbi.nih.gov	/	741	Wed Dec 6 07:22:13 2006
root:cellular organisms:Bacteria:Proteobacteria:Gammaproteobacteria:Xanthomonadales:Xanthomonadaceae:Xanthomonas:Xanthomonas campestris:Xanthomonas campestris pv. vesicatoria:Xanthomonas campestris pv. vesicatoria str. 85-10	316273	Xanthomonas campestris pv. vesicatoria str. 85-10	Xanthomonas_campestris_vesicatoria_85-10	genbank/genomes/Bacteria/Xanthomonas_campestris_vesicatoria_85-10/AM039952.faa	ftp.ncbi.nih.gov	/	2036171	Wed Dec 6 07:22:04 2006
root:cellular organisms:Bacteria:Proteobacteria:Gammaproteobacteria:Xanthomonadales:Xanthomonadaceae:Xanthomonas:Xanthomonas oryzae:Xanthomonas oryzae pv. oryzae:Xanthomonas oryzae pv. oryzae KACC10331	291331	Xanthomonas oryzae pv. oryzae KACC10331	Xanthomonas_oryzae_KACC10331	genbank/genomes/Bacteria/Xanthomonas_oryzae_KACC10331/AE013598.faa	ftp.ncbi.nih.gov	/	1906483	Wed Dec 6 07:05:03 2006
root:cellular organisms:Bacteria:Proteobacteria:Gammaproteobacteria:Xanthomonadales:Xanthomonadaceae:Xanthomonas:Xanthomonas smithii:Xanthomonas smithii subsp. citri	346	Xanthomonas smithii subsp. citri	Xanthomonas_citri	genbank/genomes/Bacteria/Xanthomonas_citri/AE008924.faa	ftp.ncbi.nih.gov	/	13627	Wed Dec 6 07:12:24 2006
root:cellular organisms:Bacteria:Proteobacteria:Gammaproteobacteria:Xanthomonadales:Xanthomonadaceae:Xanthomonas:Xanthomonas smithii:Xanthomonas smithii subsp. citri	346	Xanthomonas smithii subsp. citri	Xanthomonas_citri	genbank/genomes/Bacteria/Xanthomonas_citri/AE008925.faa	ftp.ncbi.nih.gov	/	26169	Wed Dec 6 07:12:30 2006
root:cellular organisms:Bacteria:Proteobacteria:Gammaproteobacteria:Xanthomonadales:Xanthomonadaceae:Xanthomonas:Xanthomonas smithii:Xanthomonas smithii subsp. citri	346	Xanthomonas smithii subsp. citri	Xanthomonas_citri	genbank/genomes/Bacteria/Xanthomonas_citri/AE008923.faa	ftp.ncbi.nih.gov	/	1937444	Wed Dec 6 07:12:11 2006
root:cellular organisms:Bacteria:Proteobacteria:Gammaproteobacteria:Xanthomonadales:Xanthomonadaceae:Xylella:Xylella fastidiosa	2371	Xylella fastidiosa	Xylella_fastidiosa	genbank/genomes/Bacteria/Xylella_fastidiosa/AE003849.faa	ftp.ncbi.nih.gov	/	1011798	Wed Dec 6 06:55:51 2006
root:cellular organisms:Bacteria:Proteobacteria:Gammaproteobacteria:Xanthomonadales:Xanthomonadaceae:Xylella:Xylella fastidiosa	2371	Xylella fastidiosa	Xylella_fastidiosa	genbank/genomes/Bacteria/Xylella_fastidiosa/AE003850.faa	ftp.ncbi.nih.gov	/	550	Tue Apr 18 01:00:07 2006
root:cellular organisms:Bacteria:Proteobacteria:Gammaproteobacteria:Xanthomonadales:Xanthomonadaceae:Xylella:Xylella fastidiosa	2371	Xylella fastidiosa	Xylella_fastidiosa	genbank/genomes/Bacteria/Xylella_fastidiosa/AE003851.faa	ftp.ncbi.nih.gov	/	20164	Tue Apr 18 01:00:18 2006
root:cellular organisms:Bacteria:Proteobacteria:unclassified Proteobacteria:Magnetococcus:Magnetococcus sp. MC-1	156889	Magnetococcus sp. MC-1	Magnetococcus_MC-1	genbank/genomes/Bacteria/Magnetococcus_MC-1/CP000471.faa	ftp.ncbi.nih.gov	/	1703604	Wed Dec 6 22:36:22 2006
root:cellular organisms:Bacteria:Spirochaetes:Spirochaetes (class):Spirochaetales:Leptospiraceae:Leptospira:Leptospira borgpetersenii:Leptospira borgpetersenii serovar Hardjo-bovis:Leptospira borgpetersenii serovar Hardjo-bovis L550	355276	Leptospira borgpetersenii serovar Hardjo-bovis L550	Leptospira_borgpetersenii_serovar_Hardjo-bovis_L550	genbank/genomes/Bacteria/Leptospira_borgpetersenii_serovar_Hardjo-bovis_L550/CP000348.faa	ftp.ncbi.nih.gov	/	1207182	Wed Dec 6 23:22:52 2006
root:cellular organisms:Bacteria:Spirochaetes:Spirochaetes (class):Spirochaetales:Leptospiraceae:Leptospira:Leptospira borgpetersenii:Leptospira borgpetersenii serovar Hardjo-bovis:Leptospira borgpetersenii serovar Hardjo-bovis L550	355276	Leptospira borgpetersenii serovar Hardjo-bovis L550	Leptospira_borgpetersenii_serovar_Hardjo-bovis_L550	genbank/genomes/Bacteria/Leptospira_borgpetersenii_serovar_Hardjo-bovis_L550/CP000349.faa	ftp.ncbi.nih.gov	/	106300	Wed Dec 6 23:23:12 2006
root:cellular organisms:Bacteria:Spirochaetes:Spirochaetes (class):Spirochaetales:Leptospiraceae:Leptospira:Leptospira interrogans:Leptospira interrogans serovar Lai	57678	Leptospira interrogans serovar Lai	Leptospira_interrogans_serovar_Lai	genbank/genomes/Bacteria/Leptospira_interrogans_serovar_Lai/AE010300.faa	ftp.ncbi.nih.gov	/	1650815	Wed Dec 6 23:14:35 2006
root:cellular organisms:Bacteria:Spirochaetes:Spirochaetes (class):Spirochaetales:Leptospiraceae:Leptospira:Leptospira interrogans:Leptospira interrogans serovar Lai	57678	Leptospira interrogans serovar Lai	Leptospira_interrogans_serovar_Lai	genbank/genomes/Bacteria/Leptospira_interrogans_serovar_Lai/AE010301.faa	ftp.ncbi.nih.gov	/	139401	Wed Dec 6 23:17:01 2006
root:cellular organisms:Bacteria:Spirochaetes:Spirochaetes (class):Spirochaetales:Leptospiraceae:Turneriella:Turneriella parva	29510	Turneriella parva	t_parva	Eukaryotic_Projects/t_parva/annotation_dbs/TPA1.pep	ftp.tigr.org	pub/data	2314108	Tue Aug 30 05:15:45 2005
root:cellular organisms:Bacteria:Spirochaetes:Spirochaetes (class):Spirochaetales:Spirochaetaceae:Borrelia:Borrelia burgdorferi group:Borrelia afzelii:Borrelia afzelii PKo	390236	Borrelia afzelii PKo	Borrelia_afzelii_PKo	genbank/genomes/Bacteria/Borrelia_afzelii_PKo/CP000403.faa	ftp.ncbi.nih.gov	/	9855	Wed Nov 8 23:19:19 2006
root:cellular organisms:Bacteria:Spirochaetes:Spirochaetes (class):Spirochaetales:Spirochaetaceae:Borrelia:Borrelia burgdorferi group:Borrelia afzelii:Borrelia afzelii PKo	390236	Borrelia afzelii PKo	Borrelia_afzelii_PKo	genbank/genomes/Bacteria/Borrelia_afzelii_PKo/CP000402.faa	ftp.ncbi.nih.gov	/	10217	Wed Nov 8 23:18:10 2006
root:cellular organisms:Bacteria:Spirochaetes:Spirochaetes (class):Spirochaetales:Spirochaetaceae:Borrelia:Borrelia burgdorferi group:Borrelia afzelii:Borrelia afzelii PKo	390236	Borrelia afzelii PKo	Borrelia_afzelii_PKo	genbank/genomes/Bacteria/Borrelia_afzelii_PKo/CP000395.faa	ftp.ncbi.nih.gov	/	358025	Wed Aug 2 22:05:28 2006
root:cellular organisms:Bacteria:Spirochaetes:Spirochaetes (class):Spirochaetales:Spirochaetaceae:Borrelia:Borrelia burgdorferi group:Borrelia afzelii:Borrelia afzelii PKo	390236	Borrelia afzelii PKo	Borrelia_afzelii_PKo	genbank/genomes/Bacteria/Borrelia_afzelii_PKo/CP000401.faa	ftp.ncbi.nih.gov	/	8802	Wed Nov 8 23:19:17 2006
root:cellular organisms:Bacteria:Spirochaetes:Spirochaetes (class):Spirochaetales:Spirochaetaceae:Borrelia:Borrelia burgdorferi group:Borrelia afzelii:Borrelia afzelii PKo	390236	Borrelia afzelii PKo	Borrelia_afzelii_PKo	genbank/genomes/Bacteria/Borrelia_afzelii_PKo/CP000398.faa	ftp.ncbi.nih.gov	/	8488	Wed Nov 8 23:19:12 2006
root:cellular organisms:Bacteria:Spirochaetes:Spirochaetes (class):Spirochaetales:Spirochaetaceae:Borrelia:Borrelia burgdorferi group:Borrelia afzelii:Borrelia afzelii PKo	390236	Borrelia afzelii PKo	Borrelia_afzelii_PKo	genbank/genomes/Bacteria/Borrelia_afzelii_PKo/CP000397.faa	ftp.ncbi.nih.gov	/	16515	Wed Nov 8 23:19:08 2006
root:cellular organisms:Bacteria:Spirochaetes:Spirochaetes (class):Spirochaetales:Spirochaetaceae:Borrelia:Borrelia burgdorferi group:Borrelia afzelii:Borrelia afzelii PKo	390236	Borrelia afzelii PKo	Borrelia_afzelii_PKo	genbank/genomes/Bacteria/Borrelia_afzelii_PKo/CP000399.faa	ftp.ncbi.nih.gov	/	11752	Wed Nov 8 23:19:14 2006
root:cellular organisms:Bacteria:Spirochaetes:Spirochaetes (class):Spirochaetales:Spirochaetaceae:Borrelia:Borrelia burgdorferi group:Borrelia afzelii:Borrelia afzelii PKo	390236	Borrelia afzelii PKo	Borrelia_afzelii_PKo	genbank/genomes/Bacteria/Borrelia_afzelii_PKo/CP000396.faa	ftp.ncbi.nih.gov	/	22543	Wed Nov 8 23:19:05 2006
root:cellular organisms:Bacteria:Spirochaetes:Spirochaetes (class):Spirochaetales:Spirochaetaceae:Borrelia:Borrelia burgdorferi group:Borrelia afzelii:Borrelia afzelii PKo	390236	Borrelia afzelii PKo	Borrelia_afzelii_PKo	genbank/genomes/Bacteria/Borrelia_afzelii_PKo/CP000400.faa	ftp.ncbi.nih.gov	/	12389	Wed Nov 8 23:18:06 2006
root:cellular organisms:Bacteria:Spirochaetes:Spirochaetes (class):Spirochaetales:Spirochaetaceae:Borrelia:Borrelia burgdorferi group:Borrelia burgdorferi	139	Borrelia burgdorferi	Borrelia_burgdorferi	genbank/genomes/Bacteria/Borrelia_burgdorferi/AE001578.faa	ftp.ncbi.nih.gov	/	13173	Sat Jan 28 23:04:39 2006
root:cellular organisms:Bacteria:Spirochaetes:Spirochaetes (class):Spirochaetales:Spirochaetaceae:Borrelia:Borrelia burgdorferi group:Borrelia burgdorferi	139	Borrelia burgdorferi	Borrelia_burgdorferi	genbank/genomes/Bacteria/Borrelia_burgdorferi/AE000794.faa	ftp.ncbi.nih.gov	/	5410	Sat Jan 28 23:04:57 2006
root:cellular organisms:Bacteria:Spirochaetes:Spirochaetes (class):Spirochaetales:Spirochaetaceae:Borrelia:Borrelia burgdorferi group:Borrelia burgdorferi	139	Borrelia burgdorferi	Borrelia_burgdorferi	genbank/genomes/Bacteria/Borrelia_burgdorferi/AE001580.faa	ftp.ncbi.nih.gov	/	13540	Sat Jan 28 23:04:43 2006
root:cellular organisms:Bacteria:Spirochaetes:Spirochaetes (class):Spirochaetales:Spirochaetaceae:Borrelia:Borrelia burgdorferi group:Borrelia burgdorferi	139	Borrelia burgdorferi	Borrelia_burgdorferi	genbank/genomes/Bacteria/Borrelia_burgdorferi/AE001584.faa	ftp.ncbi.nih.gov	/	19773	Sat Jan 28 23:04:51 2006
root:cellular organisms:Bacteria:Spirochaetes:Spirochaetes (class):Spirochaetales:Spirochaetaceae:Borrelia:Borrelia burgdorferi group:Borrelia burgdorferi	139	Borrelia burgdorferi	Borrelia_burgdorferi	genbank/genomes/Bacteria/Borrelia_burgdorferi/AE000792.faa	ftp.ncbi.nih.gov	/	10465	Sat Jan 28 23:04:31 2006
root:cellular organisms:Bacteria:Spirochaetes:Spirochaetes (class):Spirochaetales:Spirochaetaceae:Borrelia:Borrelia burgdorferi group:Borrelia burgdorferi	139	Borrelia burgdorferi	Borrelia_burgdorferi	genbank/genomes/Bacteria/Borrelia_burgdorferi/AE000783.faa	ftp.ncbi.nih.gov	/	362932	Sat Jan 28 23:04:25 2006
root:cellular organisms:Bacteria:Spirochaetes:Spirochaetes (class):Spirochaetales:Spirochaetaceae:Borrelia:Borrelia burgdorferi group:Borrelia burgdorferi	139	Borrelia burgdorferi	Borrelia_burgdorferi	genbank/genomes/Bacteria/Borrelia_burgdorferi/AE000785.faa	ftp.ncbi.nih.gov	/	6755	Sat Jan 28 23:04:55 2006
root:cellular organisms:Bacteria:Spirochaetes:Spirochaetes (class):Spirochaetales:Spirochaetaceae:Borrelia:Borrelia burgdorferi group:Borrelia burgdorferi	139	Borrelia burgdorferi	Borrelia_burgdorferi	genbank/genomes/Bacteria/Borrelia_burgdorferi/AE000787.faa	ftp.ncbi.nih.gov	/	11397	Sat Jan 28 23:05:06 2006
root:cellular organisms:Bacteria:Spirochaetes:Spirochaetes (class):Spirochaetales:Spirochaetaceae:Borrelia:Borrelia burgdorferi group:Borrelia burgdorferi	139	Borrelia burgdorferi	Borrelia_burgdorferi	genbank/genomes/Bacteria/Borrelia_burgdorferi/AE000788.faa	ftp.ncbi.nih.gov	/	12103	Sat Jan 28 23:05:04 2006
root:cellular organisms:Bacteria:Spirochaetes:Spirochaetes (class):Spirochaetales:Spirochaetaceae:Borrelia:Borrelia burgdorferi group:Borrelia burgdorferi	139	Borrelia burgdorferi	Borrelia_burgdorferi	genbank/genomes/Bacteria/Borrelia_burgdorferi/AE000784.faa	ftp.ncbi.nih.gov	/	8576	Sat Jan 28 23:05:01 2006
root:cellular organisms:Bacteria:Spirochaetes:Spirochaetes (class):Spirochaetales:Spirochaetaceae:Borrelia:Borrelia burgdorferi group:Borrelia burgdorferi	139	Borrelia burgdorferi	Borrelia_burgdorferi	genbank/genomes/Bacteria/Borrelia_burgdorferi/AE001581.faa	ftp.ncbi.nih.gov	/	10589	Sat Jan 28 23:04:45 2006
root:cellular organisms:Bacteria:Spirochaetes:Spirochaetes (class):Spirochaetales:Spirochaetaceae:Borrelia:Borrelia burgdorferi group:Borrelia burgdorferi	139	Borrelia burgdorferi	Borrelia_burgdorferi	genbank/genomes/Bacteria/Borrelia_burgdorferi/AE000786.faa	ftp.ncbi.nih.gov	/	11503	Sat Jan 28 23:04:59 2006
root:cellular organisms:Bacteria:Spirochaetes:Spirochaetes (class):Spirochaetales:Spirochaetaceae:Borrelia:Borrelia burgdorferi group:Borrelia burgdorferi	139	Borrelia burgdorferi	Borrelia_burgdorferi	genbank/genomes/Bacteria/Borrelia_burgdorferi/AE000793.faa	ftp.ncbi.nih.gov	/	4810	Sat Jan 28 23:04:54 2006
root:cellular organisms:Bacteria:Spirochaetes:Spirochaetes (class):Spirochaetales:Spirochaetaceae:Borrelia:Borrelia burgdorferi group:Borrelia burgdorferi	139	Borrelia burgdorferi	Borrelia_burgdorferi	genbank/genomes/Bacteria/Borrelia_burgdorferi/AE001579.faa	ftp.ncbi.nih.gov	/	13715	Sat Jan 28 23:04:41 2006
root:cellular organisms:Bacteria:Spirochaetes:Spirochaetes (class):Spirochaetales:Spirochaetaceae:Borrelia:Borrelia burgdorferi group:Borrelia burgdorferi	139	Borrelia burgdorferi	Borrelia_burgdorferi	genbank/genomes/Bacteria/Borrelia_burgdorferi/AE001575.faa	ftp.ncbi.nih.gov	/	13379	Sat Jan 28 23:04:33 2006
root:cellular organisms:Bacteria:Spirochaetes:Spirochaetes (class):Spirochaetales:Spirochaetaceae:Borrelia:Borrelia burgdorferi group:Borrelia burgdorferi	139	Borrelia burgdorferi	Borrelia_burgdorferi	genbank/genomes/Bacteria/Borrelia_burgdorferi/AE001583.faa	ftp.ncbi.nih.gov	/	1804	Sat Jan 28 23:04:47 2006
root:cellular organisms:Bacteria:Spirochaetes:Spirochaetes (class):Spirochaetales:Spirochaetaceae:Borrelia:Borrelia burgdorferi group:Borrelia burgdorferi	139	Borrelia burgdorferi	Borrelia_burgdorferi	genbank/genomes/Bacteria/Borrelia_burgdorferi/AE000790.faa	ftp.ncbi.nih.gov	/	21384	Sat Jan 28 23:05:08 2006
root:cellular organisms:Bacteria:Spirochaetes:Spirochaetes (class):Spirochaetales:Spirochaetaceae:Borrelia:Borrelia burgdorferi group:Borrelia burgdorferi	139	Borrelia burgdorferi	Borrelia_burgdorferi	genbank/genomes/Bacteria/Borrelia_burgdorferi/AE000789.faa	ftp.ncbi.nih.gov	/	9313	Sat Jan 28 23:05:02 2006
root:cellular organisms:Bacteria:Spirochaetes:Spirochaetes (class):Spirochaetales:Spirochaetaceae:Borrelia:Borrelia burgdorferi group:Borrelia burgdorferi	139	Borrelia burgdorferi	Borrelia_burgdorferi	genbank/genomes/Bacteria/Borrelia_burgdorferi/AE001576.faa	ftp.ncbi.nih.gov	/	13522	Sat Jan 28 23:04:35 2006
root:cellular organisms:Bacteria:Spirochaetes:Spirochaetes (class):Spirochaetales:Spirochaetaceae:Borrelia:Borrelia burgdorferi group:Borrelia burgdorferi	139	Borrelia burgdorferi	Borrelia_burgdorferi	genbank/genomes/Bacteria/Borrelia_burgdorferi/AE000791.faa	ftp.ncbi.nih.gov	/	3319	Sat Jan 28 23:04:28 2006
root:cellular organisms:Bacteria:Spirochaetes:Spirochaetes (class):Spirochaetales:Spirochaetaceae:Borrelia:Borrelia burgdorferi group:Borrelia burgdorferi	139	Borrelia burgdorferi	Borrelia_burgdorferi	genbank/genomes/Bacteria/Borrelia_burgdorferi/AE001582.faa	ftp.ncbi.nih.gov	/	2968	Sat Jan 28 23:04:49 2006
root:cellular organisms:Bacteria:Spirochaetes:Spirochaetes (class):Spirochaetales:Spirochaetaceae:Borrelia:Borrelia burgdorferi group:Borrelia burgdorferi	139	Borrelia burgdorferi	Borrelia_burgdorferi	genbank/genomes/Bacteria/Borrelia_burgdorferi/AE001577.faa	ftp.ncbi.nih.gov	/	13231	Sat Jan 28 23:04:37 2006
root:cellular organisms:Bacteria:Spirochaetes:Spirochaetes (class):Spirochaetales:Spirochaetaceae:Borrelia:Borrelia burgdorferi group:Borrelia garinii:Borrelia garinii PBi	290434	Borrelia garinii PBi	Borrelia_garinii_PBi	genbank/genomes/Bacteria/Borrelia_garinii_PBi/CP000015.faa	ftp.ncbi.nih.gov	/	19302	Fri Jan 20 04:46:11 2006
root:cellular organisms:Bacteria:Spirochaetes:Spirochaetes (class):Spirochaetales:Spirochaetaceae:Borrelia:Borrelia burgdorferi group:Borrelia garinii:Borrelia garinii PBi	290434	Borrelia garinii PBi	Borrelia_garinii_PBi	genbank/genomes/Bacteria/Borrelia_garinii_PBi/CP000014.faa	ftp.ncbi.nih.gov	/	9888	Fri Jan 20 04:46:07 2006
root:cellular organisms:Bacteria:Spirochaetes:Spirochaetes (class):Spirochaetales:Spirochaetaceae:Borrelia:Borrelia burgdorferi group:Borrelia garinii:Borrelia garinii PBi	290434	Borrelia garinii PBi	Borrelia_garinii_PBi	genbank/genomes/Bacteria/Borrelia_garinii_PBi/CP000013.faa	ftp.ncbi.nih.gov	/	351333	Fri Jan 20 04:46:02 2006
root:cellular organisms:Bacteria:Spirochaetes:Spirochaetes (class):Spirochaetales:Spirochaetaceae:Treponema:Treponema denticola:Treponema denticola ATCC 35405	243275	Treponema denticola ATCC 35405	Treponema_denticola_ATCC_35405	genbank/genomes/Bacteria/Treponema_denticola_ATCC_35405/AE017226.faa	ftp.ncbi.nih.gov	/	1140172	Wed Dec 6 08:11:43 2006
root:cellular organisms:Bacteria:Spirochaetes:Spirochaetes (class):Spirochaetales:Spirochaetaceae:Treponema:Treponema pallidum	160	Treponema pallidum	Treponema_pallidum	genbank/genomes/Bacteria/Treponema_pallidum/AE000520.faa	ftp.ncbi.nih.gov	/	470741	Fri Jan 20 00:26:56 2006
root:cellular organisms:Bacteria:Thermotogae:Thermotogae (class):Thermotogales:Thermotogaceae:Thermotoga:Thermotoga maritima	2336	Thermotoga maritima	Thermotoga_maritima	genbank/genomes/Bacteria/Thermotoga_maritima/AE000512.faa	ftp.ncbi.nih.gov	/	770740	Fri Jan 20 00:32:25 2006
root:cellular organisms:Eukaryota:Alveolata:Apicomplexa:Haemosporida:Plasmodium:Plasmodium (Laverania):Plasmodium falciparum	5833	Plasmodium falciparum	Plasmodium_falciparum	genomes/Plasmodium_falciparum/CHR5/NC_004326.faa	ftp.ncbi.nih.gov	/	273434	Thu Feb 16 17:33:59 2006
root:cellular organisms:Eukaryota:Alveolata:Apicomplexa:Haemosporida:Plasmodium:Plasmodium (Laverania):Plasmodium falciparum	5833	Plasmodium falciparum	Plasmodium_falciparum	genomes/Plasmodium_falciparum/CHR4/NC_004318.faa	ftp.ncbi.nih.gov	/	224913	Thu Feb 16 17:33:49 2006
root:cellular organisms:Eukaryota:Alveolata:Apicomplexa:Haemosporida:Plasmodium:Plasmodium (Laverania):Plasmodium falciparum	5833	Plasmodium falciparum	Plasmodium_falciparum	genomes/Plasmodium_falciparum/CHR6/NC_004327.faa	ftp.ncbi.nih.gov	/	281128	Thu Feb 16 17:34:24 2006
root:cellular organisms:Eukaryota:Alveolata:Apicomplexa:Haemosporida:Plasmodium:Plasmodium (Laverania):Plasmodium falciparum	5833	Plasmodium falciparum	Plasmodium_falciparum	genomes/Plasmodium_falciparum/CHR1/NC_004325.faa	ftp.ncbi.nih.gov	/	106582	Thu Feb 16 17:31:24 2006
root:cellular organisms:Eukaryota:Alveolata:Apicomplexa:Haemosporida:Plasmodium:Plasmodium (Laverania):Plasmodium falciparum	5833	Plasmodium falciparum	Plasmodium_falciparum	genomes/Plasmodium_falciparum/CHR10/NC_004314.faa	ftp.ncbi.nih.gov	/	319588	Thu Feb 16 17:31:34 2006
root:cellular organisms:Eukaryota:Alveolata:Apicomplexa:Haemosporida:Plasmodium:Plasmodium (Laverania):Plasmodium falciparum	5833	Plasmodium falciparum	Plasmodium_falciparum	genomes/Plasmodium_falciparum/CHR7/NC_004328.faa	ftp.ncbi.nih.gov	/	279876	Thu Feb 16 17:34:49 2006
root:cellular organisms:Eukaryota:Alveolata:Apicomplexa:Haemosporida:Plasmodium:Plasmodium (Laverania):Plasmodium falciparum	5833	Plasmodium falciparum	Plasmodium_falciparum	genomes/Plasmodium_falciparum/CHR9/NC_004330.faa	ftp.ncbi.nih.gov	/	288144	Thu Feb 16 17:35:04 2006
root:cellular organisms:Eukaryota:Alveolata:Apicomplexa:Haemosporida:Plasmodium:Plasmodium (Laverania):Plasmodium falciparum	5833	Plasmodium falciparum	Plasmodium_falciparum	genomes/Plasmodium_falciparum/CHR14/NC_004317.faa	ftp.ncbi.nih.gov	/	670518	Thu Feb 16 17:33:04 2006
root:cellular organisms:Eukaryota:Alveolata:Apicomplexa:Haemosporida:Plasmodium:Plasmodium (Laverania):Plasmodium falciparum	5833	Plasmodium falciparum	Plasmodium_falciparum	genomes/Plasmodium_falciparum/CHR13/NC_004331.faa	ftp.ncbi.nih.gov	/	570767	Thu Feb 16 17:32:39 2006
root:cellular organisms:Eukaryota:Alveolata:Apicomplexa:Haemosporida:Plasmodium:Plasmodium (Laverania):Plasmodium falciparum	5833	Plasmodium falciparum	Plasmodium_falciparum	genomes/Plasmodium_falciparum/CHR8/NC_004329.faa	ftp.ncbi.nih.gov	/	261801	Thu Feb 16 17:34:54 2006
root:cellular organisms:Eukaryota:Alveolata:Apicomplexa:Haemosporida:Plasmodium:Plasmodium (Laverania):Plasmodium falciparum	5833	Plasmodium falciparum	Plasmodium_falciparum	genomes/Plasmodium_falciparum/CHR11/NC_004315.faa	ftp.ncbi.nih.gov	/	396521	Thu Feb 16 17:31:54 2006
root:cellular organisms:Eukaryota:Alveolata:Apicomplexa:Haemosporida:Plasmodium:Plasmodium (Laverania):Plasmodium falciparum	5833	Plasmodium falciparum	Plasmodium_falciparum	genomes/Plasmodium_falciparum/CHR2/NC_000910.faa	ftp.ncbi.nih.gov	/	176398	Thu Feb 16 17:33:29 2006
root:cellular organisms:Eukaryota:Alveolata:Apicomplexa:Haemosporida:Plasmodium:Plasmodium (Laverania):Plasmodium falciparum	5833	Plasmodium falciparum	Plasmodium_falciparum	genomes/Plasmodium_falciparum/CHR12/NC_004316.faa	ftp.ncbi.nih.gov	/	456416	Thu Feb 16 17:32:19 2006
root:cellular organisms:Eukaryota:Alveolata:Apicomplexa:Haemosporida:Plasmodium:Plasmodium (Laverania):Plasmodium falciparum	5833	Plasmodium falciparum	Plasmodium_falciparum	genomes/Plasmodium_falciparum/CHR3/NC_000521.faa	ftp.ncbi.nih.gov	/	207305	Thu Feb 16 17:33:44 2006
Root:cellular organisms:Eukaryota:Alveolata:Apicomplexa:Haemosporida:Plasmodium:Plasmodium (Vinckeia):Plasmodium yoelii	5861	Plasmodium yoelii	p_yoelii	Eukaryotic_Projects/p_yoelii/annotation_dbs/PYA1.pep	ftp.tigr.org	pub/data	3408292	Fri Jul 23 15:39:15 2004
root:cellular organisms:Eukaryota:Alveolata:Ciliophora:Oligohymenophorea:Hymenostomatida:Tetrahymenina:Tetrahymenidae:Tetrahymena:Tetrahymena thermophila	5911	Tetrahymena thermophila	t_thermophila	Eukaryotic_Projects/t_thermophila/annotation_dbs/TTA1.pep	ftp.tigr.org	pub/data	16728694	Tue Oct 24 18:20:41 2006
root:cellular organisms:Eukaryota:Entamoebidae:Entamoeba:Entamoeba histolytica	5759	Entamoeba histolytica	e_histolytica	Eukaryotic_Projects/e_histolytica/annotation_dbs/EHA1.pep	ftp.tigr.org	pub/data	4466409	Wed Dec 22 06:06:45 2004
root:cellular organisms:Eukaryota:Euglenozoa:Kinetoplastida:Trypanosomatidae:Leishmania:Leishmania:Leishmania major species complex:Leishmania major	5664	Leishmania major	l_major	Eukaryotic_Projects/l_major/custom/fasta_files.dir/LmjF_20040706_v4.0.dir/annotation_files.dir/LmjF_wholegenome_20040706_v4.0.pep.gz	ftp.tigr.org	pub/data	3211911	Wed Jul 21 18:40:24 2004
root:cellular organisms:Eukaryota:Euglenozoa:Kinetoplastida:Trypanosomatidae:Trypanosoma:Trypanozoon:Trypanosoma brucei	5691	Trypanosoma brucei	t_brucei	Eukaryotic_Projects/t_brucei/annotation_dbs/TBA1.pep	ftp.tigr.org	pub/data	179754	Sun Jul 24 05:05:35 2005
root:cellular organisms:Eukaryota:Fungi/Metazoa group:Fungi:Ascomycota:Pezizomycotina:Eurotiomycetes:Eurotiales:Trichocomaceae:mitosporic Trichocomaceae:Aspergillus:Aspergillus fumigatus	5085	Aspergillus fumigatus	Aspergillus_fumigatus	genbank/genomes/Fungi/Aspergillus_fumigatus/CM000172.faa	ftp.ncbi.nih.gov	/	728445	Wed Dec 6 06:07:29 2006
root:cellular organisms:Eukaryota:Fungi/Metazoa group:Fungi:Ascomycota:Pezizomycotina:Eurotiomycetes:Eurotiales:Trichocomaceae:mitosporic Trichocomaceae:Aspergillus:Aspergillus fumigatus	5085	Aspergillus fumigatus	Aspergillus_fumigatus	genbank/genomes/Fungi/Aspergillus_fumigatus/CM000174.faa	ftp.ncbi.nih.gov	/	741788	Wed Dec 6 06:14:36 2006
root:cellular organisms:Eukaryota:Fungi/Metazoa group:Fungi:Ascomycota:Pezizomycotina:Eurotiomycetes:Eurotiales:Trichocomaceae:mitosporic Trichocomaceae:Aspergillus:Aspergillus fumigatus	5085	Aspergillus fumigatus	Aspergillus_fumigatus	genbank/genomes/Fungi/Aspergillus_fumigatus/CM000176.faa	ftp.ncbi.nih.gov	/	344557	Wed Dec 6 06:19:01 2006
root:cellular organisms:Eukaryota:Fungi/Metazoa group:Fungi:Ascomycota:Pezizomycotina:Eurotiomycetes:Eurotiales:Trichocomaceae:mitosporic Trichocomaceae:Aspergillus:Aspergillus fumigatus	5085	Aspergillus fumigatus	Aspergillus_fumigatus	genbank/genomes/Fungi/Aspergillus_fumigatus/CM000169.faa	ftp.ncbi.nih.gov	/	978181	Wed Dec 6 05:52:30 2006
root:cellular organisms:Eukaryota:Fungi/Metazoa group:Fungi:Ascomycota:Pezizomycotina:Eurotiomycetes:Eurotiales:Trichocomaceae:mitosporic Trichocomaceae:Aspergillus:Aspergillus fumigatus	5085	Aspergillus fumigatus	Aspergillus_fumigatus	genbank/genomes/Fungi/Aspergillus_fumigatus/CM000175.faa	ftp.ncbi.nih.gov	/	365503	Wed Dec 6 06:16:45 2006
root:cellular organisms:Eukaryota:Fungi/Metazoa group:Fungi:Ascomycota:Pezizomycotina:Eurotiomycetes:Eurotiales:Trichocomaceae:mitosporic Trichocomaceae:Aspergillus:Aspergillus fumigatus	5085	Aspergillus fumigatus	Aspergillus_fumigatus	genbank/genomes/Fungi/Aspergillus_fumigatus/CM000173.faa	ftp.ncbi.nih.gov	/	808639	Wed Dec 6 06:11:07 2006
root:cellular organisms:Eukaryota:Fungi/Metazoa group:Fungi:Ascomycota:Pezizomycotina:Eurotiomycetes:Eurotiales:Trichocomaceae:mitosporic Trichocomaceae:Aspergillus:Aspergillus fumigatus	5085	Aspergillus fumigatus	Aspergillus_fumigatus	genbank/genomes/Fungi/Aspergillus_fumigatus/CM000170.faa	ftp.ncbi.nih.gov	/	1009716	Wed Dec 6 05:58:42 2006
root:cellular organisms:Eukaryota:Fungi/Metazoa group:Fungi:Ascomycota:Pezizomycotina:Eurotiomycetes:Eurotiales:Trichocomaceae:mitosporic Trichocomaceae:Aspergillus:Aspergillus fumigatus	5085	Aspergillus fumigatus	Aspergillus_fumigatus	genbank/genomes/Fungi/Aspergillus_fumigatus/CM000171.faa	ftp.ncbi.nih.gov	/	803916	Wed Dec 6 06:03:24 2006
root:cellular organisms:Eukaryota:Fungi/Metazoa group:Fungi:Ascomycota:Pezizomycotina:Eurotiomycetes:Eurotiales:Trichocomaceae:Neosartorya:Neosartorya fischeri group:Neosartorya fischeri	36630	Neosartorya fischeri	n_fischeri	Eukaryotic_Projects/n_fischeri/annotation_dbs/NFA1_chromo_0.pep	ftp.tigr.org	pub/data	84016	Sat Sep 30 05:05:15 2006
root:cellular organisms:Eukaryota:Fungi/Metazoa group:Fungi:Ascomycota:Saccharomycotina:Saccharomycetes:Saccharomycetales:Dipodascaceae:Yarrowia:Yarrowia lipolytica	4952	Yarrowia lipolytica	Yarrowia_lipolytica	/genbank/genomes/FUNGI/Yarrowia_lipolytica/CR382130.faa	ftp.ncbi.nih.gov	/	646908	Tue Jul 20 18:25:20 2004
root:cellular organisms:Eukaryota:Fungi/Metazoa group:Fungi:Ascomycota:Saccharomycotina:Saccharomycetes:Saccharomycetales:Dipodascaceae:Yarrowia:Yarrowia lipolytica	4952	Yarrowia lipolytica	Yarrowia_lipolytica	/genbank/genomes/FUNGI/Yarrowia_lipolytica/CR382132.faa	ftp.ncbi.nih.gov	/	740636	Tue Jul 20 18:32:18 2004
root:cellular organisms:Eukaryota:Fungi/Metazoa group:Fungi:Ascomycota:Saccharomycotina:Saccharomycetes:Saccharomycetales:Dipodascaceae:Yarrowia:Yarrowia lipolytica	4952	Yarrowia lipolytica	Yarrowia_lipolytica	/genbank/genomes/FUNGI/Yarrowia_lipolytica/CR382127.faa	ftp.ncbi.nih.gov	/	388155	Tue Jul 20 18:17:57 2004
root:cellular organisms:Eukaryota:Fungi/Metazoa group:Fungi:Ascomycota:Saccharomycotina:Saccharomycetes:Saccharomycetales:Dipodascaceae:Yarrowia:Yarrowia lipolytica	4952	Yarrowia lipolytica	Yarrowia_lipolytica	/genbank/genomes/FUNGI/Yarrowia_lipolytica/CR382128.faa	ftp.ncbi.nih.gov	/	549858	Tue Jul 20 18:20:10 2004
root:cellular organisms:Eukaryota:Fungi/Metazoa group:Fungi:Ascomycota:Saccharomycotina:Saccharomycetes:Saccharomycetales:Dipodascaceae:Yarrowia:Yarrowia lipolytica	4952	Yarrowia lipolytica	Yarrowia_lipolytica	/genbank/genomes/FUNGI/Yarrowia_lipolytica/CR382131.faa	ftp.ncbi.nih.gov	/	819793	Tue Jul 20 18:29:00 2004
root:cellular organisms:Eukaryota:Fungi/Metazoa group:Fungi:Ascomycota:Saccharomycotina:Saccharomycetes:Saccharomycetales:Dipodascaceae:Yarrowia:Yarrowia lipolytica	4952	Yarrowia lipolytica	Yarrowia_lipolytica	/genbank/genomes/FUNGI/Yarrowia_lipolytica/CR382129.faa	ftp.ncbi.nih.gov	/	524944	Tue Jul 20 18:22:35 2004
root:cellular organisms:Eukaryota:Fungi/Metazoa group:Fungi:Ascomycota:Saccharomycotina:Saccharomycetes:Saccharomycetales:mitosporic Saccharomycetales:Candida:Candida albicans	5476	Candida albicans	Candida_albicans	genbank/genomes/Fungi/Candida_albicans/AP006852.faa	ftp.ncbi.nih.gov	/	226185	Wed Dec 6 05:37:53 2006
root:cellular organisms:Eukaryota:Fungi/Metazoa group:Fungi:Ascomycota:Saccharomycotina:Saccharomycetes:Saccharomycetales:mitosporic Saccharomycetales:Candida:Candida glabrata	5478	Candida glabrata	Candida_glabrata	/genbank/genomes/FUNGI/Candida_glabrata/CR380948.faa	ftp.ncbi.nih.gov	/	122481	Tue Jul 20 17:31:31 2004
root:cellular organisms:Eukaryota:Fungi/Metazoa group:Fungi:Ascomycota:Saccharomycotina:Saccharomycetes:Saccharomycetales:mitosporic Saccharomycetales:Candida:Candida glabrata	5478	Candida glabrata	Candida_glabrata	/genbank/genomes/FUNGI/Candida_glabrata/CR380947.faa	ftp.ncbi.nih.gov	/	113283	Tue Jul 20 17:30:59 2004
root:cellular organisms:Eukaryota:Fungi/Metazoa group:Fungi:Ascomycota:Saccharomycotina:Saccharomycetes:Saccharomycetales:mitosporic Saccharomycetales:Candida:Candida glabrata	5478	Candida glabrata	Candida_glabrata	/genbank/genomes/FUNGI/Candida_glabrata/CR380950.faa	ftp.ncbi.nih.gov	/	161273	Tue Jul 20 17:32:50 2004
root:cellular organisms:Eukaryota:Fungi/Metazoa group:Fungi:Ascomycota:Saccharomycotina:Saccharomycetes:Saccharomycetales:mitosporic Saccharomycetales:Candida:Candida glabrata	5478	Candida glabrata	Candida_glabrata	/genbank/genomes/FUNGI/Candida_glabrata/CR380954.faa	ftp.ncbi.nih.gov	/	265062	Tue Jul 20 17:36:26 2004
root:cellular organisms:Eukaryota:Fungi/Metazoa group:Fungi:Ascomycota:Saccharomycotina:Saccharomycetes:Saccharomycetales:mitosporic Saccharomycetales:Candida:Candida glabrata	5478	Candida glabrata	Candida_glabrata	/genbank/genomes/FUNGI/Candida_glabrata/CR380952.faa	ftp.ncbi.nih.gov	/	223876	Tue Jul 20 17:34:22 2004
root:cellular organisms:Eukaryota:Fungi/Metazoa group:Fungi:Ascomycota:Saccharomycotina:Saccharomycetes:Saccharomycetales:mitosporic Saccharomycetales:Candida:Candida glabrata	5478	Candida glabrata	Candida_glabrata	/genbank/genomes/FUNGI/Candida_glabrata/CR380956.faa	ftp.ncbi.nih.gov	/	303336	Tue Jul 20 17:38:33 2004
root:cellular organisms:Eukaryota:Fungi/Metazoa group:Fungi:Ascomycota:Saccharomycotina:Saccharomycetes:Saccharomycetales:mitosporic Saccharomycetales:Candida:Candida glabrata	5478	Candida glabrata	Candida_glabrata	/genbank/genomes/FUNGI/Candida_glabrata/CR380951.faa	ftp.ncbi.nih.gov	/	167980	Tue Jul 20 17:33:30 2004
root:cellular organisms:Eukaryota:Fungi/Metazoa group:Fungi:Ascomycota:Saccharomycotina:Saccharomycetes:Saccharomycetales:mitosporic Saccharomycetales:Candida:Candida glabrata	5478	Candida glabrata	Candida_glabrata	/genbank/genomes/FUNGI/Candida_glabrata/CR380953.faa	ftp.ncbi.nih.gov	/	250312	Tue Jul 20 17:35:26 2004
root:cellular organisms:Eukaryota:Fungi/Metazoa group:Fungi:Ascomycota:Saccharomycotina:Saccharomycetes:Saccharomycetales:mitosporic Saccharomycetales:Candida:Candida glabrata	5478	Candida glabrata	Candida_glabrata	/genbank/genomes/FUNGI/Candida_glabrata/CR380957.faa	ftp.ncbi.nih.gov	/	316362	Tue Jul 20 17:39:44 2004
root:cellular organisms:Eukaryota:Fungi/Metazoa group:Fungi:Ascomycota:Saccharomycotina:Saccharomycetes:Saccharomycetales:mitosporic Saccharomycetales:Candida:Candida glabrata	5478	Candida glabrata	Candida_glabrata	/genbank/genomes/FUNGI/Candida_glabrata/CR380949.faa	ftp.ncbi.nih.gov	/	134211	Tue Jul 20 17:32:05 2004
root:cellular organisms:Eukaryota:Fungi/Metazoa group:Fungi:Ascomycota:Saccharomycotina:Saccharomycetes:Saccharomycetales:mitosporic Saccharomycetales:Candida:Candida glabrata	5478	Candida glabrata	Candida_glabrata	/genbank/genomes/FUNGI/Candida_glabrata/CR380959.faa	ftp.ncbi.nih.gov	/	359090	Tue Jul 20 17:42:09 2004
root:cellular organisms:Eukaryota:Fungi/Metazoa group:Fungi:Ascomycota:Saccharomycotina:Saccharomycetes:Saccharomycetales:mitosporic Saccharomycetales:Candida:Candida glabrata	5478	Candida glabrata	Candida_glabrata	/genbank/genomes/FUNGI/Candida_glabrata/CR380958.faa	ftp.ncbi.nih.gov	/	342867	Tue Jul 20 17:40:53 2004
root:cellular organisms:Eukaryota:Fungi/Metazoa group:Fungi:Ascomycota:Saccharomycotina:Saccharomycetes:Saccharomycetales:mitosporic Saccharomycetales:Candida:Candida glabrata	5478	Candida glabrata	Candida_glabrata	/genbank/genomes/FUNGI/Candida_glabrata/CR380955.faa	ftp.ncbi.nih.gov	/	262813	Tue Jul 20 17:37:24 2004
root:cellular organisms:Eukaryota:Fungi/Metazoa group:Fungi:Ascomycota:Saccharomycotina:Saccharomycetes:Saccharomycetales:Saccharomycetaceae:Debaryomyces:Debaryomyces hansenii	4959	Debaryomyces hansenii	Debaryomyces_hansenii	/genbank/genomes/FUNGI/Debaryomyces_hansenii/CR382135.faa	ftp.ncbi.nih.gov	/	442419	Tue Jul 20 16:30:36 2004
root:cellular organisms:Eukaryota:Fungi/Metazoa group:Fungi:Ascomycota:Saccharomycotina:Saccharomycetes:Saccharomycetales:Saccharomycetaceae:Debaryomyces:Debaryomyces hansenii	4959	Debaryomyces hansenii	Debaryomyces_hansenii	/genbank/genomes/FUNGI/Debaryomyces_hansenii/CR382133.faa	ftp.ncbi.nih.gov	/	353568	Tue Jul 20 16:27:04 2004
root:cellular organisms:Eukaryota:Fungi/Metazoa group:Fungi:Ascomycota:Saccharomycotina:Saccharomycetes:Saccharomycetales:Saccharomycetaceae:Debaryomyces:Debaryomyces hansenii	4959	Debaryomyces hansenii	Debaryomyces_hansenii	/genbank/genomes/FUNGI/Debaryomyces_hansenii/CR382136.faa	ftp.ncbi.nih.gov	/	450094	Tue Jul 20 16:32:41 2004
root:cellular organisms:Eukaryota:Fungi/Metazoa group:Fungi:Ascomycota:Saccharomycotina:Saccharomycetes:Saccharomycetales:Saccharomycetaceae:Debaryomyces:Debaryomyces hansenii	4959	Debaryomyces hansenii	Debaryomyces_hansenii	/genbank/genomes/FUNGI/Debaryomyces_hansenii/CR382138.faa	ftp.ncbi.nih.gov	/	647046	Tue Jul 20 16:37:31 2004
root:cellular organisms:Eukaryota:Fungi/Metazoa group:Fungi:Ascomycota:Saccharomycotina:Saccharomycetes:Saccharomycetales:Saccharomycetaceae:Debaryomyces:Debaryomyces hansenii	4959	Debaryomyces hansenii	Debaryomyces_hansenii	/genbank/genomes/FUNGI/Debaryomyces_hansenii/CR382137.faa	ftp.ncbi.nih.gov	/	567114	Tue Jul 20 16:34:55 2004
root:cellular organisms:Eukaryota:Fungi/Metazoa group:Fungi:Ascomycota:Saccharomycotina:Saccharomycetes:Saccharomycetales:Saccharomycetaceae:Debaryomyces:Debaryomyces hansenii	4959	Debaryomyces hansenii	Debaryomyces_hansenii	/genbank/genomes/FUNGI/Debaryomyces_hansenii/CR382134.faa	ftp.ncbi.nih.gov	/	377356	Tue Jul 20 16:28:48 2004
root:cellular organisms:Eukaryota:Fungi/Metazoa group:Fungi:Ascomycota:Saccharomycotina:Saccharomycetes:Saccharomycetales:Saccharomycetaceae:Debaryomyces:Debaryomyces hansenii	4959	Debaryomyces hansenii	Debaryomyces_hansenii	/genbank/genomes/FUNGI/Debaryomyces_hansenii/CR382139.faa	ftp.ncbi.nih.gov	/	597237	Tue Jul 20 16:40:03 2004
root:cellular organisms:Eukaryota:Fungi/Metazoa group:Fungi:Ascomycota:Saccharomycotina:Saccharomycetes:Saccharomycetales:Saccharomycetaceae:Eremothecium:Eremothecium gossypii	33169	Eremothecium gossypii	Eremothecium_gossypii	genbank/genomes/Fungi/Eremothecium_gossypii/AE016817.faa	ftp.ncbi.nih.gov	/	442377	Sat Dec 23 02:56:07 2006
root:cellular organisms:Eukaryota:Fungi/Metazoa group:Fungi:Ascomycota:Saccharomycotina:Saccharomycetes:Saccharomycetales:Saccharomycetaceae:Eremothecium:Eremothecium gossypii	33169	Eremothecium gossypii	Eremothecium_gossypii	genbank/genomes/Fungi/Eremothecium_gossypii/AE016818.faa	ftp.ncbi.nih.gov	/	459142	Sat Dec 23 02:57:48 2006
root:cellular organisms:Eukaryota:Fungi/Metazoa group:Fungi:Ascomycota:Saccharomycotina:Saccharomycetes:Saccharomycetales:Saccharomycetaceae:Eremothecium:Eremothecium gossypii	33169	Eremothecium gossypii	Eremothecium_gossypii	genbank/genomes/Fungi/Eremothecium_gossypii/AE016815.faa	ftp.ncbi.nih.gov	/	264886	Sat Dec 23 02:53:15 2006
root:cellular organisms:Eukaryota:Fungi/Metazoa group:Fungi:Ascomycota:Saccharomycotina:Saccharomycetes:Saccharomycetales:Saccharomycetaceae:Eremothecium:Eremothecium gossypii	33169	Eremothecium gossypii	Eremothecium_gossypii	genbank/genomes/Fungi/Eremothecium_gossypii/AE016820.faa	ftp.ncbi.nih.gov	/	451934	Sat Dec 23 03:01:55 2006
root:cellular organisms:Eukaryota:Fungi/Metazoa group:Fungi:Ascomycota:Saccharomycotina:Saccharomycetes:Saccharomycetales:Saccharomycetaceae:Eremothecium:Eremothecium gossypii	33169	Eremothecium gossypii	Eremothecium_gossypii	genbank/genomes/Fungi/Eremothecium_gossypii/AE016816.faa	ftp.ncbi.nih.gov	/	278424	Sat Dec 23 02:54:05 2006
root:cellular organisms:Eukaryota:Fungi/Metazoa group:Fungi:Ascomycota:Saccharomycotina:Saccharomycetes:Saccharomycetales:Saccharomycetaceae:Eremothecium:Eremothecium gossypii	33169	Eremothecium gossypii	Eremothecium_gossypii	genbank/genomes/Fungi/Eremothecium_gossypii/AE016814.faa	ftp.ncbi.nih.gov	/	209224	Sat Dec 23 02:52:16 2006
root:cellular organisms:Eukaryota:Fungi/Metazoa group:Fungi:Ascomycota:Saccharomycotina:Saccharomycetes:Saccharomycetales:Saccharomycetaceae:Eremothecium:Eremothecium gossypii	33169	Eremothecium gossypii	Eremothecium_gossypii	genbank/genomes/Fungi/Eremothecium_gossypii/AE016819.faa	ftp.ncbi.nih.gov	/	554350	Tue Jan 9 04:22:09 2007
root:cellular organisms:Eukaryota:Fungi/Metazoa group:Fungi:Ascomycota:Saccharomycotina:Saccharomycetes:Saccharomycetales:Saccharomycetaceae:Kluyveromyces:Kluyveromyces lactis	28985	Kluyveromyces lactis	Kluyveromyces_lactis	/genbank/genomes/FUNGI/Kluyveromyces_lactis/CR382121.faa	ftp.ncbi.nih.gov	/	290050	Tue Jul 20 17:59:15 2004
root:cellular organisms:Eukaryota:Fungi/Metazoa group:Fungi:Ascomycota:Saccharomycotina:Saccharomycetes:Saccharomycetales:Saccharomycetaceae:Kluyveromyces:Kluyveromyces lactis	28985	Kluyveromyces lactis	Kluyveromyces_lactis	/genbank/genomes/FUNGI/Kluyveromyces_lactis/CR382126.faa	ftp.ncbi.nih.gov	/	710599	Tue Jul 20 18:09:30 2004
root:cellular organisms:Eukaryota:Fungi/Metazoa group:Fungi:Ascomycota:Saccharomycotina:Saccharomycetes:Saccharomycetales:Saccharomycetaceae:Kluyveromyces:Kluyveromyces lactis	28985	Kluyveromyces lactis	Kluyveromyces_lactis	/genbank/genomes/FUNGI/Kluyveromyces_lactis/CR382122.faa	ftp.ncbi.nih.gov	/	364266	Tue Jul 20 18:00:45 2004
root:cellular organisms:Eukaryota:Fungi/Metazoa group:Fungi:Ascomycota:Saccharomycotina:Saccharomycetes:Saccharomycetales:Saccharomycetaceae:Kluyveromyces:Kluyveromyces lactis	28985	Kluyveromyces lactis	Kluyveromyces_lactis	/genbank/genomes/FUNGI/Kluyveromyces_lactis/CR382123.faa	ftp.ncbi.nih.gov	/	489606	Tue Jul 20 18:02:43 2004
root:cellular organisms:Eukaryota:Fungi/Metazoa group:Fungi:Ascomycota:Saccharomycotina:Saccharomycetes:Saccharomycetales:Saccharomycetaceae:Kluyveromyces:Kluyveromyces lactis	28985	Kluyveromyces lactis	Kluyveromyces_lactis	/genbank/genomes/FUNGI/Kluyveromyces_lactis/CR382125.faa	ftp.ncbi.nih.gov	/	619285	Tue Jul 20 18:06:48 2004
root:cellular organisms:Eukaryota:Fungi/Metazoa group:Fungi:Ascomycota:Saccharomycotina:Saccharomycetes:Saccharomycetales:Saccharomycetaceae:Kluyveromyces:Kluyveromyces lactis	28985	Kluyveromyces lactis	Kluyveromyces_lactis	/genbank/genomes/FUNGI/Kluyveromyces_lactis/CR382124.faa	ftp.ncbi.nih.gov	/	468973	Tue Jul 20 18:04:33 2004
root:cellular organisms:Eukaryota:Fungi/Metazoa group:Fungi:Ascomycota:Saccharomycotina:Saccharomycetes:Saccharomycetales:Saccharomycetaceae:Saccharomyces:Saccharomyces cerevisiae	4932	Saccharomyces cerevisiae	Saccharomyces_cerevisiae	genomes/Saccharomyces_cerevisiae/CHR_III/NC_001135.faa	ftp.ncbi.nih.gov	/	109109	Wed Jan 3 17:37:03 2007
root:cellular organisms:Eukaryota:Fungi/Metazoa group:Fungi:Ascomycota:Saccharomycotina:Saccharomycetes:Saccharomycetales:Saccharomycetaceae:Saccharomyces:Saccharomyces cerevisiae	4932	Saccharomyces cerevisiae	Saccharomyces_cerevisiae	genomes/Saccharomyces_cerevisiae/CHR_VIII/NC_001140.faa	ftp.ncbi.nih.gov	/	198548	Wed Jan 3 17:37:23 2007
root:cellular organisms:Eukaryota:Fungi/Metazoa group:Fungi:Ascomycota:Saccharomycotina:Saccharomycetes:Saccharomycetales:Saccharomycetaceae:Saccharomyces:Saccharomyces cerevisiae	4932	Saccharomyces cerevisiae	Saccharomyces_cerevisiae	genomes/Saccharomyces_cerevisiae/CHR_I/NC_001133.faa	ftp.ncbi.nih.gov	/	68134	Wed Jan 3 17:36:55 2007
root:cellular organisms:Eukaryota:Fungi/Metazoa group:Fungi:Ascomycota:Saccharomycotina:Saccharomycetes:Saccharomycetales:Saccharomycetaceae:Saccharomyces:Saccharomyces cerevisiae	4932	Saccharomyces cerevisiae	Saccharomyces_cerevisiae	genomes/Saccharomyces_cerevisiae/CHR_X/NC_001142.faa	ftp.ncbi.nih.gov	/	270460	Wed Jan 3 17:37:30 2007
root:cellular organisms:Eukaryota:Fungi/Metazoa group:Fungi:Ascomycota:Saccharomycotina:Saccharomycetes:Saccharomycetales:Saccharomycetaceae:Saccharomyces:Saccharomyces cerevisiae	4932	Saccharomyces cerevisiae	Saccharomyces_cerevisiae	genomes/Saccharomyces_cerevisiae/CHR_VII/NC_001139.faa	ftp.ncbi.nih.gov	/	384750	Wed Jan 3 17:37:20 2007
root:cellular organisms:Eukaryota:Fungi/Metazoa group:Fungi:Ascomycota:Saccharomycotina:Saccharomycetes:Saccharomycetales:Saccharomycetaceae:Saccharomyces:Saccharomyces cerevisiae	4932	Saccharomyces cerevisiae	Saccharomyces_cerevisiae	genomes/Saccharomyces_cerevisiae/CHR_IV/NC_001136.faa	ftp.ncbi.nih.gov	/	552760	Wed Jan 3 17:37:06 2007
root:cellular organisms:Eukaryota:Fungi/Metazoa group:Fungi:Ascomycota:Saccharomycotina:Saccharomycetes:Saccharomycetales:Saccharomycetaceae:Saccharomyces:Saccharomyces cerevisiae	4932	Saccharomyces cerevisiae	Saccharomyces_cerevisiae	genomes/Saccharomyces_cerevisiae/CHR_XII/NC_001144.faa	ftp.ncbi.nih.gov	/	380866	Wed Jan 3 17:37:41 2007
root:cellular organisms:Eukaryota:Fungi/Metazoa group:Fungi:Ascomycota:Saccharomycotina:Saccharomycetes:Saccharomycetales:Saccharomycetaceae:Saccharomyces:Saccharomyces cerevisiae	4932	Saccharomyces cerevisiae	Saccharomyces_cerevisiae	genomes/Saccharomyces_cerevisiae/CHR_VI/NC_001138.faa	ftp.ncbi.nih.gov	/	89812	Wed Jan 3 17:37:16 2007
root:cellular organisms:Eukaryota:Fungi/Metazoa group:Fungi:Ascomycota:Saccharomycotina:Saccharomycetes:Saccharomycetales:Saccharomycetaceae:Saccharomyces:Saccharomyces cerevisiae	4932	Saccharomyces cerevisiae	Saccharomyces_cerevisiae	genomes/Saccharomyces_cerevisiae/CHR_XIV/NC_001146.faa	ftp.ncbi.nih.gov	/	282210	Wed Jan 3 17:37:49 2007
root:cellular organisms:Eukaryota:Fungi/Metazoa group:Fungi:Ascomycota:Saccharomycotina:Saccharomycetes:Saccharomycetales:Saccharomycetaceae:Saccharomyces:Saccharomyces cerevisiae	4932	Saccharomyces cerevisiae	Saccharomyces_cerevisiae	genomes/Saccharomyces_cerevisiae/CHR_IX/NC_001141.faa	ftp.ncbi.nih.gov	/	149986	Wed Jan 3 17:37:26 2007
root:cellular organisms:Eukaryota:Fungi/Metazoa group:Fungi:Ascomycota:Saccharomycotina:Saccharomycetes:Saccharomycetales:Saccharomycetaceae:Saccharomyces:Saccharomyces cerevisiae	4932	Saccharomyces cerevisiae	Saccharomyces_cerevisiae	genomes/Saccharomyces_cerevisiae/CHR_MT/NC_001224.faa	ftp.ncbi.nih.gov	/	12435	Wed Jan 3 17:38:01 2007
root:cellular organisms:Eukaryota:Fungi/Metazoa group:Fungi:Ascomycota:Saccharomycotina:Saccharomycetes:Saccharomycetales:Saccharomycetaceae:Saccharomyces:Saccharomyces cerevisiae	4932	Saccharomyces cerevisiae	Saccharomyces_cerevisiae	genomes/Saccharomyces_cerevisiae/CHR_V/NC_001137.faa	ftp.ncbi.nih.gov	/	193168	Wed Jan 3 17:37:11 2007
root:cellular organisms:Eukaryota:Fungi/Metazoa group:Fungi:Ascomycota:Saccharomycotina:Saccharomycetes:Saccharomycetales:Saccharomycetaceae:Saccharomyces:Saccharomyces cerevisiae	4932	Saccharomyces cerevisiae	Saccharomyces_cerevisiae	genomes/Saccharomyces_cerevisiae/CHR_XVI/NC_001148.faa	ftp.ncbi.nih.gov	/	332744	Wed Jan 3 17:37:56 2007
root:cellular organisms:Eukaryota:Fungi/Metazoa group:Fungi:Ascomycota:Saccharomycotina:Saccharomycetes:Saccharomycetales:Saccharomycetaceae:Saccharomyces:Saccharomyces cerevisiae	4932	Saccharomyces cerevisiae	Saccharomyces_cerevisiae	genomes/Saccharomyces_cerevisiae/CHR_XV/NC_001147.faa	ftp.ncbi.nih.gov	/	383132	Wed Jan 3 17:37:51 2007
root:cellular organisms:Eukaryota:Fungi/Metazoa group:Fungi:Ascomycota:Saccharomycotina:Saccharomycetes:Saccharomycetales:Saccharomycetaceae:Saccharomyces:Saccharomyces cerevisiae	4932	Saccharomyces cerevisiae	Saccharomyces_cerevisiae	genomes/Saccharomyces_cerevisiae/CHR_II/NC_001134.faa	ftp.ncbi.nih.gov	/	294055	Wed Jan 3 17:37:01 2007
root:cellular organisms:Eukaryota:Fungi/Metazoa group:Fungi:Ascomycota:Saccharomycotina:Saccharomycetes:Saccharomycetales:Saccharomycetaceae:Saccharomyces:Saccharomyces cerevisiae	4932	Saccharomyces cerevisiae	Saccharomyces_cerevisiae	genomes/Saccharomyces_cerevisiae/CHR_XI/NC_001143.faa	ftp.ncbi.nih.gov	/	231900	Wed Jan 3 17:37:35 2007
root:cellular organisms:Eukaryota:Fungi/Metazoa group:Fungi:Ascomycota:Saccharomycotina:Saccharomycetes:Saccharomycetales:Saccharomycetaceae:Saccharomyces:Saccharomyces cerevisiae	4932	Saccharomyces cerevisiae	Saccharomyces_cerevisiae	genomes/Saccharomyces_cerevisiae/CHR_XIII/NC_001145.faa	ftp.ncbi.nih.gov	/	338115	Wed Jan 3 17:37:46 2007
root:cellular organisms:Eukaryota:Fungi/Metazoa group:Fungi:Ascomycota:Schizosaccharomycetes:Schizosaccharomycetales:Schizosaccharomycetaceae:Schizosaccharomyces:Schizosaccharomyces pombe	4896	Schizosaccharomyces pombe	Schizosaccharomyces_pombe	genbank/genomes/Fungi/Schizosaccharomyces_pombe/AL672256.faa	ftp.ncbi.nih.gov	/	1298146	Wed Dec 6 03:09:54 2006
root:cellular organisms:Eukaryota:Fungi/Metazoa group:Fungi:Ascomycota:Schizosaccharomycetes:Schizosaccharomycetales:Schizosaccharomycetaceae:Schizosaccharomyces:Schizosaccharomyces pombe	4896	Schizosaccharomyces pombe	Schizosaccharomyces_pombe	genbank/genomes/Fungi/Schizosaccharomyces_pombe/AL672257.faa	ftp.ncbi.nih.gov	/	1038362	Wed Dec 6 03:20:59 2006
root:cellular organisms:Eukaryota:Fungi/Metazoa group:Fungi:Ascomycota:Schizosaccharomycetes:Schizosaccharomycetales:Schizosaccharomycetaceae:Schizosaccharomyces:Schizosaccharomyces pombe	4896	Schizosaccharomyces pombe	Schizosaccharomyces_pombe	genbank/genomes/Fungi/Schizosaccharomyces_pombe/AL672258.faa	ftp.ncbi.nih.gov	/	507351	Wed Dec 6 03:26:06 2006
root:cellular organisms:Eukaryota:Fungi/Metazoa group:Fungi:Basidiomycota:Hymenomycetes:Heterobasidiomycetes:Tremellomycetidae:Tremellales:Tremellaceae:Filobasidiella:Filobasidiella neoformans:mitosporic Filobasidiella neoformans:Cryptococcus neoformans var. neoformans:Cryptococcus neoformans var. neoformans JEC21	214684	Cryptococcus neoformans var. neoformans JEC21	Cryptococcus_neoformans_var_JEC21	genbank/genomes/Fungi/Cryptococcus_neoformans_var_JEC21/AE017347.faa	ftp.ncbi.nih.gov	/	315051	Wed Dec 6 05:12:54 2006
root:cellular organisms:Eukaryota:Fungi/Metazoa group:Fungi:Basidiomycota:Hymenomycetes:Heterobasidiomycetes:Tremellomycetidae:Tremellales:Tremellaceae:Filobasidiella:Filobasidiella neoformans:mitosporic Filobasidiella neoformans:Cryptococcus neoformans var. neoformans:Cryptococcus neoformans var. neoformans JEC21	214684	Cryptococcus neoformans var. neoformans JEC21	Cryptococcus_neoformans_var_JEC21	genbank/genomes/Fungi/Cryptococcus_neoformans_var_JEC21/AE017344.faa	ftp.ncbi.nih.gov	/	420609	Wed Dec 6 05:09:10 2006
root:cellular organisms:Eukaryota:Fungi/Metazoa group:Fungi:Basidiomycota:Hymenomycetes:Heterobasidiomycetes:Tremellomycetidae:Tremellales:Tremellaceae:Filobasidiella:Filobasidiella neoformans:mitosporic Filobasidiella neoformans:Cryptococcus neoformans var. neoformans:Cryptococcus neoformans var. neoformans JEC21	214684	Cryptococcus neoformans var. neoformans JEC21	Cryptococcus_neoformans_var_JEC21	genbank/genomes/Fungi/Cryptococcus_neoformans_var_JEC21/AE017348.faa	ftp.ncbi.nih.gov	/	261064	Wed Dec 6 05:13:54 2006
root:cellular organisms:Eukaryota:Fungi/Metazoa group:Fungi:Basidiomycota:Hymenomycetes:Heterobasidiomycetes:Tremellomycetidae:Tremellales:Tremellaceae:Filobasidiella:Filobasidiella neoformans:mitosporic Filobasidiella neoformans:Cryptococcus neoformans var. neoformans:Cryptococcus neoformans var. neoformans JEC21	214684	Cryptococcus neoformans var. neoformans JEC21	Cryptococcus_neoformans_var_JEC21	genbank/genomes/Fungi/Cryptococcus_neoformans_var_JEC21/AE017345.faa	ftp.ncbi.nih.gov	/	354279	Wed Dec 6 05:10:12 2006
root:cellular organisms:Eukaryota:Fungi/Metazoa group:Fungi:Basidiomycota:Hymenomycetes:Heterobasidiomycetes:Tremellomycetidae:Tremellales:Tremellaceae:Filobasidiella:Filobasidiella neoformans:mitosporic Filobasidiella neoformans:Cryptococcus neoformans var. neoformans:Cryptococcus neoformans var. neoformans JEC21	214684	Cryptococcus neoformans var. neoformans JEC21	Cryptococcus_neoformans_var_JEC21	genbank/genomes/Fungi/Cryptococcus_neoformans_var_JEC21/AE017341.faa	ftp.ncbi.nih.gov	/	532242	Wed Dec 6 05:04:35 2006
root:cellular organisms:Eukaryota:Fungi/Metazoa group:Fungi:Basidiomycota:Hymenomycetes:Heterobasidiomycetes:Tremellomycetidae:Tremellales:Tremellaceae:Filobasidiella:Filobasidiella neoformans:mitosporic Filobasidiella neoformans:Cryptococcus neoformans var. neoformans:Cryptococcus neoformans var. neoformans JEC21	214684	Cryptococcus neoformans var. neoformans JEC21	Cryptococcus_neoformans_var_JEC21	genbank/genomes/Fungi/Cryptococcus_neoformans_var_JEC21/AE017346.faa	ftp.ncbi.nih.gov	/	323318	Wed Dec 6 05:11:53 2006
root:cellular organisms:Eukaryota:Fungi/Metazoa group:Fungi:Basidiomycota:Hymenomycetes:Heterobasidiomycetes:Tremellomycetidae:Tremellales:Tremellaceae:Filobasidiella:Filobasidiella neoformans:mitosporic Filobasidiella neoformans:Cryptococcus neoformans var. neoformans:Cryptococcus neoformans var. neoformans JEC21	214684	Cryptococcus neoformans var. neoformans JEC21	Cryptococcus_neoformans_var_JEC21	genbank/genomes/Fungi/Cryptococcus_neoformans_var_JEC21/AE017351.faa	ftp.ncbi.nih.gov	/	232223	Wed Dec 6 05:16:24 2006
root:cellular organisms:Eukaryota:Fungi/Metazoa group:Fungi:Basidiomycota:Hymenomycetes:Heterobasidiomycetes:Tremellomycetidae:Tremellales:Tremellaceae:Filobasidiella:Filobasidiella neoformans:mitosporic Filobasidiella neoformans:Cryptococcus neoformans var. neoformans:Cryptococcus neoformans var. neoformans JEC21	214684	Cryptococcus neoformans var. neoformans JEC21	Cryptococcus_neoformans_var_JEC21	genbank/genomes/Fungi/Cryptococcus_neoformans_var_JEC21/AE017356.faa	ftp.ncbi.nih.gov	/	155781	Wed Dec 6 05:18:21 2006
root:cellular organisms:Eukaryota:Fungi/Metazoa group:Fungi:Basidiomycota:Hymenomycetes:Heterobasidiomycetes:Tremellomycetidae:Tremellales:Tremellaceae:Filobasidiella:Filobasidiella neoformans:mitosporic Filobasidiella neoformans:Cryptococcus neoformans var. neoformans:Cryptococcus neoformans var. neoformans JEC21	214684	Cryptococcus neoformans var. neoformans JEC21	Cryptococcus_neoformans_var_JEC21	genbank/genomes/Fungi/Cryptococcus_neoformans_var_JEC21/AE017349.faa	ftp.ncbi.nih.gov	/	281017	Wed Dec 6 05:14:42 2006
root:cellular organisms:Eukaryota:Fungi/Metazoa group:Fungi:Basidiomycota:Hymenomycetes:Heterobasidiomycetes:Tremellomycetidae:Tremellales:Tremellaceae:Filobasidiella:Filobasidiella neoformans:mitosporic Filobasidiella neoformans:Cryptococcus neoformans var. neoformans:Cryptococcus neoformans var. neoformans JEC21	214684	Cryptococcus neoformans var. neoformans JEC21	Cryptococcus_neoformans_var_JEC21	genbank/genomes/Fungi/Cryptococcus_neoformans_var_JEC21/AE017350.faa	ftp.ncbi.nih.gov	/	217495	Wed Dec 6 05:15:41 2006
root:cellular organisms:Eukaryota:Fungi/Metazoa group:Fungi:Basidiomycota:Hymenomycetes:Heterobasidiomycetes:Tremellomycetidae:Tremellales:Tremellaceae:Filobasidiella:Filobasidiella neoformans:mitosporic Filobasidiella neoformans:Cryptococcus neoformans var. neoformans:Cryptococcus neoformans var. neoformans JEC21	214684	Cryptococcus neoformans var. neoformans JEC21	Cryptococcus_neoformans_var_JEC21	genbank/genomes/Fungi/Cryptococcus_neoformans_var_JEC21/AE017353.faa	ftp.ncbi.nih.gov	/	165167	Wed Dec 6 05:17:51 2006
root:cellular organisms:Eukaryota:Fungi/Metazoa group:Fungi:Basidiomycota:Hymenomycetes:Heterobasidiomycetes:Tremellomycetidae:Tremellales:Tremellaceae:Filobasidiella:Filobasidiella neoformans:mitosporic Filobasidiella neoformans:Cryptococcus neoformans var. neoformans:Cryptococcus neoformans var. neoformans JEC21	214684	Cryptococcus neoformans var. neoformans JEC21	Cryptococcus_neoformans_var_JEC21	genbank/genomes/Fungi/Cryptococcus_neoformans_var_JEC21/AE017352.faa	ftp.ncbi.nih.gov	/	199840	Wed Dec 6 05:17:13 2006
root:cellular organisms:Eukaryota:Fungi/Metazoa group:Fungi:Basidiomycota:Hymenomycetes:Heterobasidiomycetes:Tremellomycetidae:Tremellales:Tremellaceae:Filobasidiella:Filobasidiella neoformans:mitosporic Filobasidiella neoformans:Cryptococcus neoformans var. neoformans:Cryptococcus neoformans var. neoformans JEC21	214684	Cryptococcus neoformans var. neoformans JEC21	Cryptococcus_neoformans_var_JEC21	genbank/genomes/Fungi/Cryptococcus_neoformans_var_JEC21/AE017342.faa	ftp.ncbi.nih.gov	/	378860	Wed Dec 6 05:05:45 2006
root:cellular organisms:Eukaryota:Fungi/Metazoa group:Fungi:Basidiomycota:Hymenomycetes:Heterobasidiomycetes:Tremellomycetidae:Tremellales:Tremellaceae:Filobasidiella:Filobasidiella neoformans:mitosporic Filobasidiella neoformans:Cryptococcus neoformans var. neoformans:Cryptococcus neoformans var. neoformans JEC21	214684	Cryptococcus neoformans var. neoformans JEC21	Cryptococcus_neoformans_var_JEC21	genbank/genomes/Fungi/Cryptococcus_neoformans_var_JEC21/AE017343.faa	ftp.ncbi.nih.gov	/	458552	Wed Dec 6 05:07:39 2006
root:cellular organisms:Eukaryota:Fungi/Metazoa group:Fungi:Basidiomycota:Urediniomycetes:Agaricostilbomycetidae:Agaricostilbomycetidae incertae sedis:mitosporic Agaricostilbomycetidae:Sporobolomyces:Sporobolomyces ruber	4986	Sporobolomyces ruber	s_ruber	Microbial_Genomes/s_ruber/annotation_dbs/s_ruber.pep.gz	ftp.tigr.org	pub/data	664551	Tue Oct 10 16:05:33 2006
root:cellular organisms:Eukaryota:Fungi/Metazoa group:Fungi:Microsporidia:Apansporoblastina:Unikaryonidae:Encephalitozoon:Encephalitozoon cuniculi	6035	Encephalitozoon cuniculi	Encephalitozoon_cuniculi	genbank/genomes/Fungi/Encephalitozoon_cuniculi/AL590449.faa	ftp.ncbi.nih.gov	/	97733	Wed Dec 6 04:32:29 2006
root:cellular organisms:Eukaryota:Fungi/Metazoa group:Fungi:Microsporidia:Apansporoblastina:Unikaryonidae:Encephalitozoon:Encephalitozoon cuniculi	6035	Encephalitozoon cuniculi	Encephalitozoon_cuniculi	genbank/genomes/Fungi/Encephalitozoon_cuniculi/AL391737.faa	ftp.ncbi.nih.gov	/	68199	Wed Nov 29 06:39:30 2006
root:cellular organisms:Eukaryota:Fungi/Metazoa group:Fungi:Microsporidia:Apansporoblastina:Unikaryonidae:Encephalitozoon:Encephalitozoon cuniculi	6035	Encephalitozoon cuniculi	Encephalitozoon_cuniculi	genbank/genomes/Fungi/Encephalitozoon_cuniculi/AL590443.faa	ftp.ncbi.nih.gov	/	71535	Wed Nov 29 06:42:00 2006
root:cellular organisms:Eukaryota:Fungi/Metazoa group:Fungi:Microsporidia:Apansporoblastina:Unikaryonidae:Encephalitozoon:Encephalitozoon cuniculi	6035	Encephalitozoon cuniculi	Encephalitozoon_cuniculi	genbank/genomes/Fungi/Encephalitozoon_cuniculi/AL590442.faa	ftp.ncbi.nih.gov	/	72942	Wed Dec 6 04:29:17 2006
root:cellular organisms:Eukaryota:Fungi/Metazoa group:Fungi:Microsporidia:Apansporoblastina:Unikaryonidae:Encephalitozoon:Encephalitozoon cuniculi	6035	Encephalitozoon cuniculi	Encephalitozoon_cuniculi	genbank/genomes/Fungi/Encephalitozoon_cuniculi/AL590447.faa	ftp.ncbi.nih.gov	/	85705	Wed Dec 6 04:31:26 2006
root:cellular organisms:Eukaryota:Fungi/Metazoa group:Fungi:Microsporidia:Apansporoblastina:Unikaryonidae:Encephalitozoon:Encephalitozoon cuniculi	6035	Encephalitozoon cuniculi	Encephalitozoon_cuniculi	genbank/genomes/Fungi/Encephalitozoon_cuniculi/AL590448.faa	ftp.ncbi.nih.gov	/	88812	Wed Nov 29 06:47:44 2006
root:cellular organisms:Eukaryota:Fungi/Metazoa group:Fungi:Microsporidia:Apansporoblastina:Unikaryonidae:Encephalitozoon:Encephalitozoon cuniculi	6035	Encephalitozoon cuniculi	Encephalitozoon_cuniculi	genbank/genomes/Fungi/Encephalitozoon_cuniculi/AL590451.faa	ftp.ncbi.nih.gov	/	93571	Wed Dec 6 04:33:53 2006
root:cellular organisms:Eukaryota:Fungi/Metazoa group:Fungi:Microsporidia:Apansporoblastina:Unikaryonidae:Encephalitozoon:Encephalitozoon cuniculi	6035	Encephalitozoon cuniculi	Encephalitozoon_cuniculi	genbank/genomes/Fungi/Encephalitozoon_cuniculi/AL590446.faa	ftp.ncbi.nih.gov	/	80462	Wed Dec 6 04:31:00 2006
root:cellular organisms:Eukaryota:Fungi/Metazoa group:Fungi:Microsporidia:Apansporoblastina:Unikaryonidae:Encephalitozoon:Encephalitozoon cuniculi	6035	Encephalitozoon cuniculi	Encephalitozoon_cuniculi	genbank/genomes/Fungi/Encephalitozoon_cuniculi/AL590445.faa	ftp.ncbi.nih.gov	/	78144	Wed Nov 29 06:44:08 2006
root:cellular organisms:Eukaryota:Fungi/Metazoa group:Fungi:Microsporidia:Apansporoblastina:Unikaryonidae:Encephalitozoon:Encephalitozoon cuniculi	6035	Encephalitozoon cuniculi	Encephalitozoon_cuniculi	genbank/genomes/Fungi/Encephalitozoon_cuniculi/AL590444.faa	ftp.ncbi.nih.gov	/	77709	Wed Dec 6 04:30:12 2006
root:cellular organisms:Eukaryota:Fungi/Metazoa group:Fungi:Microsporidia:Apansporoblastina:Unikaryonidae:Encephalitozoon:Encephalitozoon cuniculi	6035	Encephalitozoon cuniculi	Encephalitozoon_cuniculi	genbank/genomes/Fungi/Encephalitozoon_cuniculi/AL590450.faa	ftp.ncbi.nih.gov	/	98064	Wed Dec 6 04:32:59 2006
root:cellular organisms:Eukaryota:Fungi/Metazoa group:Metazoa:Eumetazoa:Bilateria:Coelomata:Deuterostomia:Chordata:Craniata:Vertebrata:Gnathostomata:Teleostomi:Euteleostomi:Actinopterygii:Actinopteri:Neopterygii:Teleostei:Elopocephala:Clupeocephala:Euteleostei:Neognathi:Neoteleostei:Eurypterygii:Ctenosquamata:Acanthomorpha:Euacanthomorpha:Holacanthopterygii:Acanthopterygii:Euacanthopterygii:Perco…	69293	Gasterosteus aculeatus	gasterosteus_aculeatus_40_1	./gasterosteus_aculeatus_40_1/data/fasta/pep/Gasterosteus_aculeatus.BROADS1.40.pep.all.fa.gz	ftp.ensembl.org	/pub/release-40	7661645	Mon Jul 31 21:40:00 2006
root:cellular organisms:Eukaryota:Fungi/Metazoa group:Metazoa:Eumetazoa:Bilateria:Coelomata:Deuterostomia:Chordata:Craniata:Vertebrata:Gnathostomata:Teleostomi:Euteleostomi:Actinopterygii:Actinopteri:Neopterygii:Teleostei:Elopocephala:Clupeocephala:Euteleostei:Neognathi:Neoteleostei:Eurypterygii:Ctenosquamata:Acanthomorpha:Euacanthomorpha:Holacanthopterygii:Acanthopterygii:Euacanthopterygii:Perco…	31033	Takifugu rubripes	takifugu_rubripes_40_4b	./takifugu_rubripes_40_4b/data/fasta/pep/Takifugu_rubripes.FUGU4.40.pep.all.fa.gz	ftp.ensembl.org	/pub/release-40	7266988	Wed Aug 2 03:04:15 2006
root:cellular organisms:Eukaryota:Fungi/Metazoa group:Metazoa:Eumetazoa:Bilateria:Coelomata:Deuterostomia:Chordata:Craniata:Vertebrata:Gnathostomata:Teleostomi:Euteleostomi:Actinopterygii:Actinopteri:Neopterygii:Teleostei:Elopocephala:Clupeocephala:Euteleostei:Neognathi:Neoteleostei:Eurypterygii:Ctenosquamata:Acanthomorpha:Euacanthomorpha:Holacanthopterygii:Acanthopterygii:Euacanthopterygii:Perco…	99883	Tetraodon nigroviridis	tetraodon_nigroviridis_40_1f	./tetraodon_nigroviridis_40_1f/data/fasta/pep/Tetraodon_nigroviridis.TETRAODON7.40.pep.all.fa.gz	ftp.ensembl.org	/pub/release-40	7578065	Wed Aug 2 13:11:27 2006
root:cellular organisms:Eukaryota:Fungi/Metazoa group:Metazoa:Eumetazoa:Bilateria:Coelomata:Deuterostomia:Chordata:Craniata:Vertebrata:Gnathostomata:Teleostomi:Euteleostomi:Actinopterygii:Actinopteri:Neopterygii:Teleostei:Elopocephala:Clupeocephala:Otocephala:Ostariophysi:Otophysi:Cypriniphysi:Cypriniformes:Cyprinoidea:Cyprinidae:Rasborinae:Danio:Danio rerio	7955	Danio rerio	danio_rerio_40_6a	./danio_rerio_40_6a/data/fasta/pep/Danio_rerio.ZFISH6.40.pep.all.fa.gz	ftp.ensembl.org	/pub/release-40	6167509	Fri Jul 28 11:26:32 2006
root:cellular organisms:Eukaryota:Fungi/Metazoa group:Metazoa:Eumetazoa:Bilateria:Coelomata:Deuterostomia:Chordata:Craniata:Vertebrata:Gnathostomata:Teleostomi:Euteleostomi:Sarcopterygii:Tetrapoda:Amniota:Mammalia:Theria:Eutheria:Afrotheria:Proboscidea:Elephantidae:Loxodonta:Loxodonta africana	9785	Loxodonta africana	loxodonta_africana_40_1	./loxodonta_africana_40_1/data/fasta/pep/Loxodonta_africana.BROADE1.40.pep.all.fa.gz	ftp.ensembl.org	/pub/release-40	4658320	Thu Aug 3 01:54:09 2006
root:cellular organisms:Eukaryota:Fungi/Metazoa group:Metazoa:Eumetazoa:Bilateria:Coelomata:Deuterostomia:Chordata:Craniata:Vertebrata:Gnathostomata:Teleostomi:Euteleostomi:Sarcopterygii:Tetrapoda:Amniota:Mammalia:Theria:Eutheria:Afrotheria:Tenrecidae:Tenrecinae:Echinops:Echinops telfairi	9371	Echinops telfairi	echinops_telfairi_40_1	./echinops_telfairi_40_1/data/fasta/pep/Echinops_telfairi.TENREC.40.pep.all.fa.gz	ftp.ensembl.org	/pub/release-40	5165148	Mon Jul 31 02:42:29 2006
root:cellular organisms:Eukaryota:Fungi/Metazoa group:Metazoa:Eumetazoa:Bilateria:Coelomata:Deuterostomia:Chordata:Craniata:Vertebrata:Gnathostomata:Teleostomi:Euteleostomi:Sarcopterygii:Tetrapoda:Amniota:Mammalia:Theria:Eutheria:Euarchontoglires:Glires:Lagomorpha:Leporidae:Oryctolagus:Oryctolagus cuniculus	9986	Oryctolagus cuniculus	oryctolagus_cuniculus_40_1	./oryctolagus_cuniculus_40_1/data/fasta/pep/Oryctolagus_cuniculus.RABBIT.40.pep.all.fa.gz	ftp.ensembl.org	/pub/release-40	4697348	Sat Jul 29 12:38:43 2006
root:cellular organisms:Eukaryota:Fungi/Metazoa group:Metazoa:Eumetazoa:Bilateria:Coelomata:Deuterostomia:Chordata:Craniata:Vertebrata:Gnathostomata:Teleostomi:Euteleostomi:Sarcopterygii:Tetrapoda:Amniota:Mammalia:Theria:Eutheria:Euarchontoglires:Glires:Rodentia:Sciurognathi:Muroidea:Muridae:Murinae:Mus:Mus musculus	10090	Mus musculus	mus_musculus_40_36a	./mus_musculus_40_36a/data/fasta/pep/Mus_musculus.NCBIM36.40.pep.all.fa.gz	ftp.ensembl.org	/pub/release-40	8031632	Mon Jul 31 22:22:38 2006
root:cellular organisms:Eukaryota:Fungi/Metazoa group:Metazoa:Eumetazoa:Bilateria:Coelomata:Deuterostomia:Chordata:Craniata:Vertebrata:Gnathostomata:Teleostomi:Euteleostomi:Sarcopterygii:Tetrapoda:Amniota:Mammalia:Theria:Eutheria:Euarchontoglires:Primates:Haplorrhini:Simiiformes:Catarrhini:Cercopithecoidea:Cercopithecidae:Cercopithecinae:Macaca:Macaca mulatta	9544	Macaca mulatta	macaca_mulatta_40_10	./macaca_mulatta_40_10/data/fasta/pep/Macaca_mulatta.MMUL_1.40.pep.all.fa.gz	ftp.ensembl.org	/pub/release-40	8136407	Tue Aug 1 22:01:26 2006
root:cellular organisms:Eukaryota:Fungi/Metazoa group:Metazoa:Eumetazoa:Bilateria:Coelomata:Deuterostomia:Chordata:Craniata:Vertebrata:Gnathostomata:Teleostomi:Euteleostomi:Sarcopterygii:Tetrapoda:Amniota:Mammalia:Theria:Eutheria:Euarchontoglires:Primates:Haplorrhini:Simiiformes:Catarrhini:Hominoidea:Hominidae:Homo/Pan/Gorilla group:Homo:Homo sapiens	9606	Homo sapiens	homo_sapiens_40_36b	./homo_sapiens_40_36b/data/fasta/pep/Homo_sapiens.NCBI36.40.pep.all.fa.gz	ftp.ensembl.org	/pub/release-40	9116525	Tue Aug 1 21:48:55 2006
root:cellular organisms:Eukaryota:Fungi/Metazoa group:Metazoa:Eumetazoa:Bilateria:Coelomata:Deuterostomia:Chordata:Craniata:Vertebrata:Gnathostomata:Teleostomi:Euteleostomi:Sarcopterygii:Tetrapoda:Amniota:Mammalia:Theria:Eutheria:Euarchontoglires:Primates:Haplorrhini:Simiiformes:Catarrhini:Hominoidea:Hominidae:Homo/Pan/Gorilla group:Pan:Pan troglodytes	9598	Pan troglodytes	pan_troglodytes_40_3c	./pan_troglodytes_40_3c/data/fasta/pep/Pan_troglodytes.CHIMP1A.40.pep.all.fa.gz	ftp.ensembl.org	/pub/release-40	6938655	Sun Jul 30 08:40:24 2006
root:cellular organisms:Eukaryota:Fungi/Metazoa group:Metazoa:Eumetazoa:Bilateria:Coelomata:Deuterostomia:Chordata:Craniata:Vertebrata:Gnathostomata:Teleostomi:Euteleostomi:Sarcopterygii:Tetrapoda:Amniota:Mammalia:Theria:Eutheria:Laurasiatheria:Carnivora:Caniformia:Canidae:Canis:Canis familiaris	9615	Canis familiaris	canis_familiaris_40_1i	./canis_familiaris_40_1i/data/fasta/pep/Canis_familiaris.BROADD1.40.pep.all.fa.gz	ftp.ensembl.org	/pub/release-40	7619225	Thu Jul 27 14:51:30 2006
root:cellular organisms:Eukaryota:Fungi/Metazoa group:Metazoa:Eumetazoa:Bilateria:Coelomata:Deuterostomia:Chordata:Craniata:Vertebrata:Gnathostomata:Teleostomi:Euteleostomi:Sarcopterygii:Tetrapoda:Amniota:Mammalia:Theria:Eutheria:Laurasiatheria:Cetartiodactyla:Ruminantia:Pecora:Bovidae:Bovinae:Bos:Bos taurus	9913	Bos taurus	Bos_taurus	genomes/Bos_taurus/protein/protein.fa.gz	ftp.ncbi.nih.gov	/	7641144	Tue Dec 26 21:37:41 2006
root:cellular organisms:Eukaryota:Fungi/Metazoa group:Metazoa:Eumetazoa:Bilateria:Coelomata:Deuterostomia:Chordata:Craniata:Vertebrata:Gnathostomata:Teleostomi:Euteleostomi:Sarcopterygii:Tetrapoda:Amniota:Mammalia:Theria:Eutheria:Xenarthra:Dasypodidae:Dasypus:Dasypus novemcinctus	9361	Dasypus novemcinctus	dasypus_novemcinctus_40_1	./dasypus_novemcinctus_40_1/data/fasta/pep/Dasypus_novemcinctus.ARMA.40.pep.all.fa.gz	ftp.ensembl.org	/pub/release-40	4378636	Sat Jul 29 08:21:22 2006
root:cellular organisms:Eukaryota:Fungi/Metazoa group:Metazoa:Eumetazoa:Bilateria:Coelomata:Deuterostomia:Chordata:Craniata:Vertebrata:Gnathostomata:Teleostomi:Euteleostomi:Sarcopterygii:Tetrapoda:Amniota:Mammalia:Theria:Metatheria:Didelphimorphia:Didelphidae:Didelphinae:Monodelphis:Monodelphis domestica	13616	Monodelphis domestica	monodelphis_domestica_40_3	./monodelphis_domestica_40_3/data/fasta/pep/Monodelphis_domestica.BROADO3.40.pep.all.fa.gz	ftp.ensembl.org	/pub/release-40	7945115	Wed Aug 2 12:33:43 2006
root:cellular organisms:Eukaryota:Fungi/Metazoa group:Metazoa:Eumetazoa:Bilateria:Coelomata:Deuterostomia:Chordata:Craniata:Vertebrata:Gnathostomata:Teleostomi:Euteleostomi:Sarcopterygii:Tetrapoda:Amniota:Sauropsida:Sauria:Archosauria:Aves:Neognathae:Galliformes:Phasianidae:Phasianinae:Gallus:Gallus gallus	9031	Gallus gallus	gallus_gallus_40_1o	./gallus_gallus_40_1o/data/fasta/pep/Gallus_gallus.WASHUC1.40.pep.all.fa.gz	ftp.ensembl.org	/pub/release-40	5941346	Mon Jul 31 16:09:17 2006
root:cellular organisms:Eukaryota:Fungi/Metazoa group:Metazoa:Eumetazoa:Bilateria:Coelomata:Deuterostomia:Chordata:Craniata:Vertebrata:Gnathostomata:Teleostomi:Euteleostomi:Sarcopterygii:Tetrapoda:Amphibia:Batrachia:Anura:Mesobatrachia:Pipoidea:Pipidae:Xenopodinae:Xenopus:Silurana:Xenopus tropicalis	8364	Xenopus tropicalis	xenopus_tropicalis_40_41a	./xenopus_tropicalis_40_41a/data/fasta/pep/Xenopus_tropicalis.JGI4.1.40.pep.all.fa.gz	ftp.ensembl.org	/pub/release-40	6608742	Wed Aug 2 02:53:50 2006
root:cellular organisms:Eukaryota:Fungi/Metazoa group:Metazoa:Eumetazoa:Bilateria:Coelomata:Deuterostomia:Chordata:Urochordata:Ascidiacea:Enterogona:Phlebobranchia:Cionidae:Ciona:Ciona intestinalis	7719	Ciona intestinalis	ciona_intestinalis_40_2b	./ciona_intestinalis_40_2b/data/fasta/pep/Ciona_intestinalis.JGI2.40.pep.all.fa.gz	ftp.ensembl.org	/pub/release-40	4232467	Thu Jul 27 21:48:43 2006
root:cellular organisms:Eukaryota:Fungi/Metazoa group:Metazoa:Eumetazoa:Bilateria:Coelomata:Deuterostomia:Chordata:Urochordata:Ascidiacea:Enterogona:Phlebobranchia:Cionidae:Ciona:Ciona savignyi	51511	Ciona savignyi	ciona_savignyi_40_2a	./ciona_savignyi_40_2a/data/fasta/pep/Ciona_savignyi.CSAV2.0.40.pep.all.fa.gz	ftp.ensembl.org	/pub/release-40	3808106	Fri Jul 28 01:13:30 2006
root:cellular organisms:Eukaryota:Fungi/Metazoa group:Metazoa:Eumetazoa:Bilateria:Coelomata:Deuterostomia:Echinodermata:Eleutherozoa:Echinozoa:Echinoidea:Euechinoidea:Echinacea:Echinoida:Strongylocentrotidae:Strongylocentrotus:Strongylocentrotus purpuratus	7668	Strongylocentrotus purpuratus	Strongylocentrotus_purpuratus	genomes/Strongylocentrotus_purpuratus/protein/protein.fa.gz	ftp.ncbi.nih.gov	/	12020062	Thu Oct 12 13:26:36 2006
root:cellular organisms:Eukaryota:Fungi/Metazoa group:Metazoa:Eumetazoa:Bilateria:Coelomata:Protostomia:Mollusca:Gastropoda:Orthogastropoda:Apogastropoda:Caenogastropoda:Sorbeoconcha:Hypsogastropoda:Littorinimorpha:Vermetoidea:Vermetidae:Serpulorbis:Serpulorbis aureus	170984	Serpulorbis aureus	s_aureus_michigan_vrsa	Microbial_Genomes/s_aureus_michigan_vrsa/annotation_dbs/s_aureus_michigan_vrsa.pep.gz	ftp.tigr.org	pub/data	30103	Tue Oct 10 16:09:53 2006
root:cellular organisms:Eukaryota:Fungi/Metazoa group:Metazoa:Eumetazoa:Bilateria:Coelomata:Protostomia:Panarthropoda:Arthropoda:Mandibulata:Pancrustacea:Hexapoda:Insecta:Dicondylia:Pterygota:Neoptera:Endopterygota:Coleoptera:Polyphaga:Cucujiformia:Tenebrionoidea:Tenebrionidae:Tribolium:Tribolium castaneum	7070	Tribolium castaneum	Tribolium_castaneum	genomes/Tribolium_castaneum/protein/protein.fa.gz	ftp.ncbi.nih.gov	/	3321490	Mon Apr 10 14:08:43 2006
root:cellular organisms:Eukaryota:Fungi/Metazoa group:Metazoa:Eumetazoa:Bilateria:Coelomata:Protostomia:Panarthropoda:Arthropoda:Mandibulata:Pancrustacea:Hexapoda:Insecta:Dicondylia:Pterygota:Neoptera:Endopterygota:Diptera:Brachycera:Muscomorpha:Schizophora:Acalyptratae:Ephydroidea:Drosophilidae:Drosophilinae:Drosophilini:Drosophilina:Drosophiliti:Drosophila:Sophophora:melanogaster group:melanoga…	7227	Drosophila melanogaster	drosophila_melanogaster_40_43	./drosophila_melanogaster_40_43/data/fasta/pep/Drosophila_melanogaster.BDGP4.3.40.pep.all.fa.gz	ftp.ensembl.org	/pub/release-40	5151621	Sat Jul 29 12:39:32 2006
root:cellular organisms:Eukaryota:Fungi/Metazoa group:Metazoa:Eumetazoa:Bilateria:Coelomata:Protostomia:Panarthropoda:Arthropoda:Mandibulata:Pancrustacea:Hexapoda:Insecta:Dicondylia:Pterygota:Neoptera:Endopterygota:Diptera:Nematocera:Culicimorpha:Culicoidea:Culicidae:Anophelinae:Anopheles:Cellia:Pyretophorus:gambiae species complex:Anopheles gambiae	7165	Anopheles gambiae	anopheles_gambiae_40_3c	./anopheles_gambiae_40_3c/data/fasta/pep/Anopheles_gambiae.AgamP3.40.pep.all.fa.gz	ftp.ensembl.org	/pub/release-40	3512588	Wed Jul 26 18:29:49 2006
root:cellular organisms:Eukaryota:Fungi/Metazoa group:Metazoa:Eumetazoa:Bilateria:Coelomata:Protostomia:Panarthropoda:Arthropoda:Mandibulata:Pancrustacea:Hexapoda:Insecta:Dicondylia:Pterygota:Neoptera:Endopterygota:Diptera:Nematocera:Culicimorpha:Culicoidea:Culicidae:Culicinae:Culicini:Aedes/Ochlerotatus group:Aedes:Stegomyia:Aedes aegypti	7159	Aedes aegypti	aedes_aegypti_40_1	./aedes_aegypti_40_1/data/fasta/pep/Aedes_aegypti.AaegL1.40.pep.all.fa.gz	ftp.ensembl.org	/pub/release-40	4814193	Wed Jul 26 15:37:00 2006
root:cellular organisms:Eukaryota:Fungi/Metazoa group:Metazoa:Eumetazoa:Bilateria:Coelomata:Protostomia:Panarthropoda:Arthropoda:Mandibulata:Pancrustacea:Hexapoda:Insecta:Dicondylia:Pterygota:Neoptera:Endopterygota:Hymenoptera:Apocrita:Aculeata:Apoidea:Apidae:Apinae:Apini:Apis:Apis mellifera	7460	Apis mellifera	Apis_mellifera	genomes/Apis_mellifera/protein/protein.fa.gz	ftp.ncbi.nih.gov	/	3152647	Mon Aug 7 15:41:35 2006
root:cellular organisms:Eukaryota:Fungi/Metazoa group:Metazoa:Eumetazoa:Bilateria:Pseudocoelomata:Nematoda:Chromadorea:Rhabditida:Rhabditoidea:Rhabditidae:Peloderinae:Caenorhabditis:Caenorhabditis elegans	6239	Caenorhabditis elegans	caenorhabditis_elegans_40_150a	./caenorhabditis_elegans_40_150a/data/fasta/pep/Caenorhabditis_elegans.CEL150.40.pep.all.fa.gz	ftp.ensembl.org	/pub/release-40	5827799	Thu Jul 27 08:12:09 2006
root:cellular organisms:Eukaryota:Fungi/Metazoa group:Metazoa:Eumetazoa:Bilateria:Pseudocoelomata:Nematoda:Chromadorea:Spirurida:Filarioidea:Onchocercidae:Brugia:Brugia malayi	6279	Brugia malayi	b_malayi	Eukaryotic_Projects/b_malayi/annotation_dbs/BMA1.pep	ftp.tigr.org	pub/data	4267462	Wed Nov 16 06:03:41 2005
root:cellular organisms:Eukaryota:Parabasalidea:Trichomonada:Trichomonadida:Trichomonadidae:Trichomonadinae:Trichomonas:Trichomonas vaginalis	5722	Trichomonas vaginalis	t_vaginalis	Eukaryotic_Projects/t_vaginalis/annotation_dbs/T.vaginalis_20050414.aa.fasta	ftp.tigr.org	pub/data	N/A	N/A
root:cellular organisms:Eukaryota:Viridiplantae:Streptophyta:Streptophytina:Embryophyta:Tracheophyta:Euphyllophyta:Spermatophyta:Magnoliophyta:eudicotyledons:core eudicotyledons:asterids:campanulids:Asterales:Asteraceae:Asteroideae:Anthemideae:Anacyclus:Anacyclus clavatus	99026	Anacyclus clavatus	a_clavatus	Eukaryotic_Projects/a_clavatus/annotation_dbs/ACLA1_chromo_0.pep	ftp.tigr.org	pub/data	73752	Tue Oct 3 05:01:48 2006
root:cellular organisms:Eukaryota:Viridiplantae:Streptophyta:Streptophytina:Embryophyta:Tracheophyta:Euphyllophyta:Spermatophyta:Magnoliophyta:eudicotyledons:core eudicotyledons:rosids:eurosids II:Brassicales:Brassicaceae:Arabidopsis:Arabidopsis thaliana	3702	Arabidopsis thaliana	Arabidopsis_thaliana	genomes/Arabidopsis_thaliana/CHR_I/NC_003070.faa	ftp.ncbi.nih.gov	/	4028707	Wed Nov 16 18:27:05 2005
root:cellular organisms:Eukaryota:Viridiplantae:Streptophyta:Streptophytina:Embryophyta:Tracheophyta:Euphyllophyta:Spermatophyta:Magnoliophyta:eudicotyledons:core eudicotyledons:rosids:eurosids II:Brassicales:Brassicaceae:Arabidopsis:Arabidopsis thaliana	3702	Arabidopsis thaliana	Arabidopsis_thaliana	genomes/Arabidopsis_thaliana/CHR_IV/NC_003075.faa	ftp.ncbi.nih.gov	/	2349372	Wed Nov 16 19:43:05 2005
root:cellular organisms:Eukaryota:Viridiplantae:Streptophyta:Streptophytina:Embryophyta:Tracheophyta:Euphyllophyta:Spermatophyta:Magnoliophyta:eudicotyledons:core eudicotyledons:rosids:eurosids II:Brassicales:Brassicaceae:Arabidopsis:Arabidopsis thaliana	3702	Arabidopsis thaliana	Arabidopsis_thaliana	genomes/Arabidopsis_thaliana/CHR_II/NC_003071.faa	ftp.ncbi.nih.gov	/	2348656	Wed Nov 16 18:52:15 2005
root:cellular organisms:Eukaryota:Viridiplantae:Streptophyta:Streptophytina:Embryophyta:Tracheophyta:Euphyllophyta:Spermatophyta:Magnoliophyta:eudicotyledons:core eudicotyledons:rosids:eurosids II:Brassicales:Brassicaceae:Arabidopsis:Arabidopsis thaliana	3702	Arabidopsis thaliana	Arabidopsis_thaliana	genomes/Arabidopsis_thaliana/CHR_V/NC_003076.faa	ftp.ncbi.nih.gov	/	3573176	Wed Nov 16 19:58:15 2005
root:cellular organisms:Eukaryota:Viridiplantae:Streptophyta:Streptophytina:Embryophyta:Tracheophyta:Euphyllophyta:Spermatophyta:Magnoliophyta:eudicotyledons:core eudicotyledons:rosids:eurosids II:Brassicales:Brassicaceae:Arabidopsis:Arabidopsis thaliana	3702	Arabidopsis thaliana	Arabidopsis_thaliana	genomes/Arabidopsis_thaliana/CHR_III/NC_003074.faa	ftp.ncbi.nih.gov	/	3042453	Wed Nov 16 19:22:00 2005
root:cellular organisms:Eukaryota:Viridiplantae:Streptophyta:Streptophytina:Embryophyta:Tracheophyta:Euphyllophyta:Spermatophyta:Magnoliophyta:Liliopsida:Alismatales:Araceae:Aroideae:Areae:Dracunculus:Dracunculus vulgaris	227503	Dracunculus vulgaris	d_vulgaris_hildenborough	Microbial_Genomes/d_vulgaris_hildenborough/annotation_dbs/d_vulgaris_hildenborough.pep.gz	ftp.tigr.org	pub/data	711489	Tue Oct 10 15:58:23 2006
root:cellular organisms:Eukaryota:Viridiplantae:Streptophyta:Streptophytina:Embryophyta:Tracheophyta:Euphyllophyta:Spermatophyta:Magnoliophyta:Liliopsida:commelinids:Poales:Poaceae:BEP clade:Ehrhartoideae:Oryzeae:Oryza:Oryza sativa	4530	Oryza sativa	o_sativa	Eukaryotic_Projects/o_sativa/annotation_dbs/pseudomolecules/version_5.0/all.chr/all.pep	ftp.tigr.org	pub/data	N/A	N/A
